# Supplementary material for: Crystal structure of (4Z)-4-[(2E)-1-hydroxy-3-(naphthalen-2-yl)prop-2-en-1-yl­idene]-3-methyl-1-phenyl-1H-pyrazol-5(4H)-one
Source: Acta Crystallogr E Crystallogr Commun. 2015 May 9;71(Pt 6):o381. doi: 10.1107/S205698901500866X (PMC4459333; doi:10.1107/S205698901500866X)
Supplement: Supplementary file 1 [file e-71-0o381-sup1.cif]

##############################################################################
#                                                                            #
# This CIF contains the data in a paper accepted for publication in          #
# Acta Crystallographica Section E. It conforms to the requirements of       #
# Notes for Authors for Acta Crystallographica Section E, and has been       #
# peer reviewed under the auspices of the IUCr Commission on Journals.       #
#                                                                            #
# Full details of the Crystallographic Information File format               #
# are given in the paper "The Crystallographic Information File (CIF):       #
# a New Standard Archive File for Crystallography" by S. R. Hall, F. H.      #
# Allen and I. D. Brown [Acta Cryst. (1991), A47, 655-685].                  #
#                                                                            #
# The current version of the core CIF dictionary is obtainable from          #
# ftp://ftp.iucr.org/pub/cif_core.dic.                                       #
#                                                                            #
# Software is freely available for graphical display of the structure(s)     #
# in this CIF. For information consult the CIF software page                 #
# http://www.iucr.org/resources/cif/software.                                #
#                                                                            #
# This file may be used for bona fide research purposes within the           #
# scientific community so long as proper attribution is given to the journal # 
# article from which it was obtained.                                        #
#                                                                            #
##############################################################################
data_global
_audit_creation_method     ?
_journal_date_recd_electronic     2015-05-04
_journal_date_accepted     2015-05-04
_journal_name_full     'Acta Crystallographica, Section E'
_journal_year     2015
_journal_volume     71
_journal_issue      6
_journal_page_first     o381
_journal_page_last     o381
_journal_paper_category     HO
_journal_paper_doi     10.1107/S205698901500866X
_journal_coeditor_code     HB7418
_publ_contact_author
;
Muhammad Nawaz Tahir
University of Sargodha
Department of Physics
Sargodha
Pakistan
;
_publ_contact_author_email     'dmntahir_uos@yahoo.com'
_publ_contact_author_fax     '0092 48 32 22 121'
_publ_contact_author_phone     '0092 48 92 30 914'
_publ_section_title
;\
Crystal structure of
(4<i>Z</i>)-4-[(2<i>E</i>)-1-hydroxy-3-(naphthalen-2-yl)prop-2-en-1-ylidene]-\
3-methyl-1-phenyl-1<i>H</i>-pyrazol-5(4<i>H</i>)-one
;
loop_
    _publ_author_name
    _publ_author_footnote
    _publ_author_address
    'Muhammad Salim' .
;
Department of Chemistry
University of the Punjab
Lahore
Punjab
Pakistan
;
    'Munawar Ali Munawar' .
;
Department of Chemistry
University of the Punjab
Lahore
Punjab
Pakistan
;
    'Tahir, Muhammad Nawaz' .
;
Department of Physics
University of Sargodha
Sargodha
Punjab
Pakistan
;
    'Muhammad Shahid' .
;
Department of Chemistry
University of the Punjab
Lahore
Punjab
Pakistan
;
    'Khizar Iqbal Malik' .
;
Department of Chemistry
University of the Punjab
Lahore
Punjab
Pakistan
;
data_I
_database_code_depnum_ccdc_archive 'CCDC 1062997'
_audit_creation_method     SHELXL-97
_chemical_name_systematic
;\
(4<i>Z</i>)-4-[(2<i>E</i>)-1-Hydroxy-3-(naphthalen-2-yl)prop-2-en-1-ylidene]-\
3-methyl-1-phenyl-1<i>H</i>-pyrazol-5(4<i>H</i>)-one
;
_chemical_name_common     ?
_chemical_formula_moiety     'C23 H18 N2 O2'
_chemical_formula_sum     'C23 H18 N2 O2'
_chemical_formula_iupac     'C23 H18 N2 O2'
_chemical_formula_weight     354.39
_shelx_space_group_comment
;
The symmetry employed for this shelxl refinement is uniquely defined
by the following loop, which should always be used as a source of
symmetry information in preference to the above space-group names.
They are only intended as comments.
;
_space_group_crystal_system     monoclinic
_space_group_name_H-M_alt     'P 21/n'
_space_group_name_Hall     '-P 2yn'
loop_
    _space_group_symop_operation_xyz
    'x, y, z'
    '-x+1/2, y+1/2, -z+1/2'
    '-x, -y, -z'
    'x-1/2, -y-1/2, z-1/2'
_cell_length_a     6.7067(8)
_cell_length_b     17.525(2)
_cell_length_c     15.784(2)
_cell_angle_alpha     90
_cell_angle_beta     101.152(6)
_cell_angle_gamma     90
_cell_volume     1820.1(4)
_cell_formula_units_Z     4
_cell_measurement_reflns_used     1855
_cell_measurement_theta_min     2.631
_cell_measurement_theta_max     26.00
_cell_measurement_temperature     296(2)
_exptl_crystal_description     needle
_exptl_crystal_colour     purple
_exptl_crystal_size_max     0.40
_exptl_crystal_size_mid     0.16
_exptl_crystal_size_min     0.14
_exptl_crystal_density_diffrn     1.293
_exptl_crystal_density_meas     ?
_exptl_crystal_density_method     'not measured'
_exptl_crystal_F_000     744
_exptl_absorpt_coefficient_mu     0.083
_exptl_absorpt_correction_type     multi-scan
_exptl_absorpt_process_details
;
(SADABS; Bruker, 2005)
;
_exptl_absorpt_correction_T_min     0.968
_exptl_absorpt_correction_T_max     0.986
_exptl_special_details
;
;
_diffrn_ambient_temperature     296(2)
_diffrn_radiation_type     MoK\a
_diffrn_radiation_wavelength     0.71073
_diffrn_radiation_source     'fine-focus sealed tube'
_diffrn_radiation_monochromator     graphite
_diffrn_measurement_device_type     'Bruker Kappa APEXII CCD'
_diffrn_measurement_method     \w
_diffrn_detector_area_resol_mean     7.80
_diffrn_reflns_number     13979
_diffrn_reflns_av_R_equivalents     0.0548
_diffrn_reflns_theta_min     2.631
_diffrn_reflns_theta_max     26.00
_diffrn_reflns_theta_full     26.00
_diffrn_measured_fraction_theta_max     0.999
_diffrn_measured_fraction_theta_full     0.999
_diffrn_reflns_limit_h_min     -8
_diffrn_reflns_limit_h_max     5
_diffrn_reflns_limit_k_min     -21
_diffrn_reflns_limit_k_max     21
_diffrn_reflns_limit_l_min     -19
_diffrn_reflns_limit_l_max     19
_diffrn_standards_number     0
_diffrn_standards_interval_count     ?
_diffrn_standards_interval_time     ?
_diffrn_standards_decay_%     ?
_refine_special_details
;
Refinement of <i>F</i>^2^ against ALL reflections. The weighted <i>R</i>-factor
<i>wR</i> and goodness of fit <i>S</i> are based on <i>F</i>^2^, conventional
<i>R</i>-factors <i>R</i> are based on <i>F</i>, with <i>F</i> set to zero for
negative <i>F</i>^2^. The threshold expression of <i>F</i>^2^ >
\s(<i>F</i>^2^) is used only for calculating <i>R</i>-factors(gt) <i>etc</i>.
and is not relevant to the choice of reflections for refinement.
<i>R</i>-factors based on <i>F</i>^2^ are statistically about twice as large
as those based on <i>F</i>, and <i>R</i>-factors based on ALL data will be
even larger.
;
_reflns_number_total     3574
_reflns_number_gt     1855
_reflns_threshold_expression     I>2\s(I)
_refine_ls_structure_factor_coef     Fsqd
_refine_ls_matrix_type     full
_refine_ls_R_factor_all     0.1308
_refine_ls_R_factor_gt     0.0556
_refine_ls_wR_factor_gt     0.1131
_refine_ls_wR_factor_ref     0.1402
_refine_ls_goodness_of_fit_ref     0.994
_refine_ls_restrained_S_all     0.994
_refine_ls_number_reflns     3574
_refine_ls_number_parameters     246
_refine_ls_number_restraints     0
_refine_ls_hydrogen_treatment     constr
_refine_ls_weighting_scheme     calc
_refine_ls_weighting_details
                      'w=1/[\s^2^(Fo^2^)+(0.0552P)^2^] where P=(Fo^2^+2Fc^2^)/3'
_atom_sites_solution_hydrogens     geom
_atom_sites_solution_primary     direct
_atom_sites_solution_secondary     difmap
_refine_ls_shift/su_max     0.000
_refine_ls_shift/su_mean     0.000
_refine_diff_density_max     0.126
_refine_diff_density_min     -0.163
loop_
    _atom_type_symbol
    _atom_type_description
    _atom_type_scat_dispersion_real
    _atom_type_scat_dispersion_imag
    _atom_type_scat_source
    'C' 'C' 0.0033 0.0016
                         'International Tables Vol C Tables 4.2.6.8 and 6.1.1.4'
    'H' 'H' 0.0000 0.0000
                         'International Tables Vol C Tables 4.2.6.8 and 6.1.1.4'
    'N' 'N' 0.0061 0.0033
                         'International Tables Vol C Tables 4.2.6.8 and 6.1.1.4'
    'O' 'O' 0.0106 0.0060
                         'International Tables Vol C Tables 4.2.6.8 and 6.1.1.4'
_computing_data_collection
;
APEX2 (Bruker, 2007)
;
_computing_cell_refinement
;
SAINT (Bruker, 2007)
;
_computing_data_reduction
;
SAINT (Bruker, 2007)
;
_computing_structure_solution
;
SHELXS97 (Sheldrick, 2008)
;
_computing_structure_refinement
;
SHELXL2014  (Sheldrick, 2015)
;
_computing_molecular_graphics
;
ORTEP-3 for Windows (Farrugia, 2012) and PLATON (Spek, 2009)
;
_computing_publication_material
;
WinGX (Farrugia, 2012) and PLATON (Spek, 2009)
;
loop_
    _atom_site_type_symbol
    _atom_site_label
    _atom_site_fract_x
    _atom_site_fract_y
    _atom_site_fract_z
    _atom_site_U_iso_or_equiv
    _atom_site_adp_type
    _atom_site_calc_flag
    _atom_site_occupancy
    _atom_site_disorder_assembly
    _atom_site_disorder_group
    O O1 0.1673(2) 0.54343(9) 0.17724(11) 0.0684(5) Uani d 1 . .
    O O2 0.4599(3) 0.49546(9) 0.10912(11) 0.0672(5) Uani d 1 . .
    H H2A 0.3651 0.5215 0.1186 0.101 Uiso calc 1 . .
    N N1 0.1223(3) 0.46669(10) 0.29460(12) 0.0527(5) Uani d 1 . .
    N N2 0.2155(3) 0.40098(11) 0.33743(12) 0.0593(6) Uani d 1 . .
    C C1 -0.0446(3) 0.49941(13) 0.32414(15) 0.0510(6) Uani d 1 . .
    C C2 -0.1094(4) 0.46827(15) 0.39423(17) 0.0714(8) Uani d 1 . .
    H H2 -0.0430 0.4260 0.4221 0.086 Uiso calc 1 . .
    C C3 -0.2734(4) 0.49985(18) 0.42332(19) 0.0851(9) Uani d 1 . .
    H H3 -0.3152 0.4788 0.4711 0.102 Uiso calc 1 . .
    C C4 -0.3740(4) 0.56112(17) 0.3831(2) 0.0800(8) Uani d 1 . .
    H H4 -0.4843 0.5818 0.4028 0.096 Uiso calc 1 . .
    C C5 -0.3108(4) 0.59203(15) 0.3130(2) 0.0764(8) Uani d 1 . .
    H H5 -0.3794 0.6339 0.2851 0.092 Uiso calc 1 . .
    C C6 -0.1459(4) 0.56188(14) 0.28280(16) 0.0639(7) Uani d 1 . .
    H H6 -0.1040 0.5835 0.2353 0.077 Uiso calc 1 . .
    C C7 0.2133(3) 0.48753(12) 0.22764(15) 0.0508(6) Uani d 1 . .
    C C8 0.3725(3) 0.43280(12) 0.22720(14) 0.0462(6) Uani d 1 . .
    C C9 0.3620(3) 0.38203(12) 0.29714(15) 0.0533(6) Uani d 1 . .
    C C10 0.4899(4) 0.31336(14) 0.32827(16) 0.0743(8) Uani d 1 . .
    H H10A 0.4788 0.2767 0.2824 0.111 Uiso calc 1 . .
    H H10B 0.4434 0.2910 0.3764 0.111 Uiso calc 1 . .
    H H10C 0.6293 0.3286 0.3458 0.111 Uiso calc 1 . .
    C C11 0.4960(3) 0.43911(13) 0.16670(15) 0.0503(6) Uani d 1 . .
    C C12 0.6639(3) 0.38941(12) 0.15888(15) 0.0535(6) Uani d 1 . .
    H H12 0.6932 0.3489 0.1974 0.064 Uiso calc 1 . .
    C C13 0.7796(3) 0.39858(13) 0.09910(15) 0.0532(6) Uani d 1 . .
    H H13 0.7481 0.4397 0.0617 0.064 Uiso calc 1 . .
    C C14 0.9479(3) 0.35123(12) 0.08677(15) 0.0490(6) Uani d 1 . .
    C C15 1.0124(4) 0.28705(13) 0.13931(16) 0.0590(7) Uani d 1 . .
    H H15 0.9461 0.2750 0.1841 0.071 Uiso calc 1 . .
    C C16 1.1694(4) 0.24273(13) 0.12549(17) 0.0607(7) Uani d 1 . .
    H H16 1.2071 0.2005 0.1606 0.073 Uiso calc 1 . .
    C C17 1.2762(3) 0.25934(13) 0.05903(16) 0.0519(6) Uani d 1 . .
    C C18 1.4400(4) 0.21453(14) 0.04322(18) 0.0667(7) Uani d 1 . .
    H H18 1.4792 0.1716 0.0771 0.080 Uiso calc 1 . .
    C C19 1.5422(4) 0.23311(16) -0.02099(19) 0.0730(8) Uani d 1 . .
    H H19 1.6492 0.2028 -0.0308 0.088 Uiso calc 1 . .
    C C20 1.4857(4) 0.29768(17) -0.07192(18) 0.0735(8) Uani d 1 . .
    H H20 1.5571 0.3104 -0.1149 0.088 Uiso calc 1 . .
    C C21 1.3268(4) 0.34231(15) -0.05928(16) 0.0632(7) Uani d 1 . .
    H H21 1.2905 0.3849 -0.0939 0.076 Uiso calc 1 . .
    C C22 1.2170(3) 0.32398(13) 0.00630(14) 0.0491(6) Uani d 1 . .
    C C23 1.0518(3) 0.36872(13) 0.02178(14) 0.0518(6) Uani d 1 . .
    H H23 1.0121 0.4111 -0.0128 0.062 Uiso calc 1 . .
loop_
    _atom_site_aniso_label
    _atom_site_aniso_U_11
    _atom_site_aniso_U_22
    _atom_site_aniso_U_33
    _atom_site_aniso_U_12
    _atom_site_aniso_U_13
    _atom_site_aniso_U_23
    O1 0.0733(12) 0.0593(11) 0.0730(12) 0.0127(9) 0.0152(9) 0.0219(9)
    O2 0.0714(14) 0.0630(12) 0.0694(12) 0.0042(9) 0.0190(9) 0.0172(10)
    N1 0.0513(13) 0.0557(12) 0.0505(12) 0.0075(10) 0.0082(10) 0.0075(10)
    N2 0.0575(14) 0.0632(13) 0.0577(13) 0.0130(11) 0.0125(10) 0.0150(11)
    C1 0.0440(16) 0.0540(15) 0.0523(15) 0.0045(12) 0.0028(11) -0.0076(12)
    C2 0.066(2) 0.0815(19) 0.0692(19) 0.0154(16) 0.0189(15) 0.0112(16)
    C3 0.079(2) 0.103(2) 0.079(2) 0.0145(19) 0.0293(17) 0.0075(18)
    C4 0.067(2) 0.086(2) 0.089(2) 0.0127(18) 0.0177(17) -0.0186(19)
    C5 0.073(2) 0.0635(18) 0.088(2) 0.0187(15) 0.0044(16) -0.0115(17)
    C6 0.0651(18) 0.0612(16) 0.0645(17) 0.0099(14) 0.0105(13) -0.0034(14)
    C7 0.0488(16) 0.0475(14) 0.0535(15) -0.0038(12) 0.0029(12) 0.0040(12)
    C8 0.0389(14) 0.0490(14) 0.0491(14) -0.0021(12) 0.0051(11) 0.0045(11)
    C9 0.0494(16) 0.0521(14) 0.0568(15) 0.0034(12) 0.0065(12) 0.0079(13)
    C10 0.0706(19) 0.0756(18) 0.0787(19) 0.0235(15) 0.0194(14) 0.0298(15)
    C11 0.0480(16) 0.0451(14) 0.0533(15) -0.0085(12) -0.0013(12) 0.0003(12)
    C12 0.0501(16) 0.0504(14) 0.0584(16) -0.0051(13) 0.0064(12) 0.0034(12)
    C13 0.0521(16) 0.0483(14) 0.0581(16) -0.0096(12) 0.0081(12) 0.0002(12)
    C14 0.0445(15) 0.0464(14) 0.0552(15) -0.0089(12) 0.0076(12) -0.0017(12)
    C15 0.0578(17) 0.0536(15) 0.0682(17) -0.0082(13) 0.0185(13) 0.0080(13)
    C16 0.0576(17) 0.0504(15) 0.0726(18) -0.0062(14) 0.0088(13) 0.0127(13)
    C17 0.0431(15) 0.0480(14) 0.0632(17) -0.0093(12) 0.0070(12) -0.0082(12)
    C18 0.0623(19) 0.0541(16) 0.082(2) -0.0060(14) 0.0104(15) -0.0042(14)
    C19 0.0643(19) 0.0697(19) 0.087(2) -0.0030(15) 0.0187(16) -0.0200(17)
    C20 0.070(2) 0.089(2) 0.0660(19) -0.0130(17) 0.0261(15) -0.0147(17)
    C21 0.0609(18) 0.0693(17) 0.0593(17) -0.0065(15) 0.0113(13) -0.0028(14)
    C22 0.0466(16) 0.0519(15) 0.0475(14) -0.0113(13) 0.0057(11) -0.0056(12)
    C23 0.0496(16) 0.0482(14) 0.0554(16) -0.0064(12) 0.0042(12) 0.0039(12)
_geom_special_details
;
All e.s.d.'s (except the e.s.d. in the dihedral angle between two l.s. planes)
are estimated using the full covariance matrix. The cell e.s.d.'s are taken
into account individually in the estimation of e.s.d.'s in distances, angles
and torsion angles; correlations between e.s.d.'s in cell parameters are only
used when they are defined by crystal symmetry. An approximate (isotropic)
treatment of cell e.s.d.'s is used for estimating e.s.d.'s involving l.s.
planes.
;
loop_
    _geom_bond_atom_site_label_1
    _geom_bond_atom_site_label_2
    _geom_bond_site_symmetry_2
    _geom_bond_distance
    _geom_bond_publ_flag
    O1 C7 . 1.262(2) ?
    O2 C11 . 1.332(2) ?
    O2 H2A . 0.8200 ?
    N1 C7 . 1.368(3) ?
    N1 C1 . 1.415(3) ?
    N1 N2 . 1.418(2) ?
    N2 C9 . 1.312(3) ?
    C1 C2 . 1.377(3) ?
    C1 C6 . 1.383(3) ?
    C2 C3 . 1.387(3) ?
    C2 H2 . 0.9300 ?
    C3 C4 . 1.359(4) ?
    C3 H3 . 0.9300 ?
    C4 C5 . 1.371(4) ?
    C4 H4 . 0.9300 ?
    C5 C6 . 1.390(3) ?
    C5 H5 . 0.9300 ?
    C6 H6 . 0.9300 ?
    C7 C8 . 1.436(3) ?
    C8 C11 . 1.385(3) ?
    C8 C9 . 1.430(3) ?
    C9 C10 . 1.504(3) ?
    C10 H10A . 0.9600 ?
    C10 H10B . 0.9600 ?
    C10 H10C . 0.9600 ?
    C11 C12 . 1.447(3) ?
    C12 C13 . 1.342(3) ?
    C12 H12 . 0.9300 ?
    C13 C14 . 1.444(3) ?
    C13 H13 . 0.9300 ?
    C14 C23 . 1.381(3) ?
    C14 C15 . 1.414(3) ?
    C15 C16 . 1.360(3) ?
    C15 H15 . 0.9300 ?
    C16 C17 . 1.410(3) ?
    C16 H16 . 0.9300 ?
    C17 C18 . 1.412(3) ?
    C17 C22 . 1.416(3) ?
    C18 C19 . 1.368(3) ?
    C18 H18 . 0.9300 ?
    C19 C20 . 1.397(3) ?
    C19 H19 . 0.9300 ?
    C20 C21 . 1.368(3) ?
    C20 H20 . 0.9300 ?
    C21 C22 . 1.418(3) ?
    C21 H21 . 0.9300 ?
    C22 C23 . 1.417(3) ?
    C23 H23 . 0.9300 ?
loop_
    _geom_angle_atom_site_label_1
    _geom_angle_atom_site_label_2
    _geom_angle_atom_site_label_3
    _geom_angle_site_symmetry_1
    _geom_angle_site_symmetry_3
    _geom_angle
    _geom_angle_publ_flag
    C11 O2 H2A . . 109.5 ?
    C7 N1 C1 . . 130.2(2) ?
    C7 N1 N2 . . 111.32(18) ?
    C1 N1 N2 . . 118.43(19) ?
    C9 N2 N1 . . 106.08(18) ?
    C2 C1 C6 . . 119.4(2) ?
    C2 C1 N1 . . 119.8(2) ?
    C6 C1 N1 . . 120.8(2) ?
    C1 C2 C3 . . 120.1(3) ?
    C1 C2 H2 . . 119.9 ?
    C3 C2 H2 . . 119.9 ?
    C4 C3 C2 . . 121.0(3) ?
    C4 C3 H3 . . 119.5 ?
    C2 C3 H3 . . 119.5 ?
    C3 C4 C5 . . 119.1(3) ?
    C3 C4 H4 . . 120.4 ?
    C5 C4 H4 . . 120.4 ?
    C4 C5 C6 . . 121.1(3) ?
    C4 C5 H5 . . 119.4 ?
    C6 C5 H5 . . 119.4 ?
    C1 C6 C5 . . 119.3(3) ?
    C1 C6 H6 . . 120.3 ?
    C5 C6 H6 . . 120.3 ?
    O1 C7 N1 . . 127.1(2) ?
    O1 C7 C8 . . 127.3(2) ?
    N1 C7 C8 . . 105.57(19) ?
    C11 C8 C9 . . 135.0(2) ?
    C11 C8 C7 . . 119.6(2) ?
    C9 C8 C7 . . 105.3(2) ?
    N2 C9 C8 . . 111.71(19) ?
    N2 C9 C10 . . 118.5(2) ?
    C8 C9 C10 . . 129.8(2) ?
    C9 C10 H10A . . 109.5 ?
    C9 C10 H10B . . 109.5 ?
    H10A C10 H10B . . 109.5 ?
    C9 C10 H10C . . 109.5 ?
    H10A C10 H10C . . 109.5 ?
    H10B C10 H10C . . 109.5 ?
    O2 C11 C8 . . 118.4(2) ?
    O2 C11 C12 . . 115.5(2) ?
    C8 C11 C12 . . 126.1(2) ?
    C13 C12 C11 . . 123.6(2) ?
    C13 C12 H12 . . 118.2 ?
    C11 C12 H12 . . 118.2 ?
    C12 C13 C14 . . 126.8(2) ?
    C12 C13 H13 . . 116.6 ?
    C14 C13 H13 . . 116.6 ?
    C23 C14 C15 . . 118.1(2) ?
    C23 C14 C13 . . 119.5(2) ?
    C15 C14 C13 . . 122.4(2) ?
    C16 C15 C14 . . 121.2(2) ?
    C16 C15 H15 . . 119.4 ?
    C14 C15 H15 . . 119.4 ?
    C15 C16 C17 . . 121.5(2) ?
    C15 C16 H16 . . 119.3 ?
    C17 C16 H16 . . 119.3 ?
    C16 C17 C18 . . 122.8(2) ?
    C16 C17 C22 . . 118.5(2) ?
    C18 C17 C22 . . 118.7(2) ?
    C19 C18 C17 . . 121.1(3) ?
    C19 C18 H18 . . 119.4 ?
    C17 C18 H18 . . 119.4 ?
    C18 C19 C20 . . 120.0(3) ?
    C18 C19 H19 . . 120.0 ?
    C20 C19 H19 . . 120.0 ?
    C21 C20 C19 . . 120.8(3) ?
    C21 C20 H20 . . 119.6 ?
    C19 C20 H20 . . 119.6 ?
    C20 C21 C22 . . 120.4(2) ?
    C20 C21 H21 . . 119.8 ?
    C22 C21 H21 . . 119.8 ?
    C17 C22 C23 . . 118.8(2) ?
    C17 C22 C21 . . 118.9(2) ?
    C23 C22 C21 . . 122.3(2) ?
    C14 C23 C22 . . 121.9(2) ?
    C14 C23 H23 . . 119.0 ?
    C22 C23 H23 . . 119.0 ?
loop_
    _geom_torsion_atom_site_label_1
    _geom_torsion_atom_site_label_2
    _geom_torsion_atom_site_label_3
    _geom_torsion_atom_site_label_4
    _geom_torsion_site_symmetry_1
    _geom_torsion_site_symmetry_2
    _geom_torsion_site_symmetry_3
    _geom_torsion_site_symmetry_4
    _geom_torsion
    _geom_torsion_publ_flag
    C7 N1 N2 C9 . . . . 0.1(2) ?
    C1 N1 N2 C9 . . . . 179.18(19) ?
    C7 N1 C1 C2 . . . . -179.6(2) ?
    N2 N1 C1 C2 . . . . 1.5(3) ?
    C7 N1 C1 C6 . . . . 1.2(4) ?
    N2 N1 C1 C6 . . . . -177.66(19) ?
    C6 C1 C2 C3 . . . . -0.6(4) ?
    N1 C1 C2 C3 . . . . -179.7(2) ?
    C1 C2 C3 C4 . . . . 0.7(4) ?
    C2 C3 C4 C5 . . . . -0.3(4) ?
    C3 C4 C5 C6 . . . . -0.2(4) ?
    C2 C1 C6 C5 . . . . 0.1(3) ?
    N1 C1 C6 C5 . . . . 179.3(2) ?
    C4 C5 C6 C1 . . . . 0.3(4) ?
    C1 N1 C7 O1 . . . . 1.4(4) ?
    N2 N1 C7 O1 . . . . -179.63(19) ?
    C1 N1 C7 C8 . . . . -178.9(2) ?
    N2 N1 C7 C8 . . . . 0.0(2) ?
    O1 C7 C8 C11 . . . . 0.5(3) ?
    N1 C7 C8 C11 . . . . -179.13(19) ?
    O1 C7 C8 C9 . . . . 179.5(2) ?
    N1 C7 C8 C9 . . . . -0.1(2) ?
    N1 N2 C9 C8 . . . . -0.2(2) ?
    N1 N2 C9 C10 . . . . -179.94(18) ?
    C11 C8 C9 N2 . . . . 179.0(2) ?
    C7 C8 C9 N2 . . . . 0.2(3) ?
    C11 C8 C9 C10 . . . . -1.3(4) ?
    C7 C8 C9 C10 . . . . 179.9(2) ?
    C9 C8 C11 O2 . . . . 179.9(2) ?
    C7 C8 C11 O2 . . . . -1.4(3) ?
    C9 C8 C11 C12 . . . . 0.3(4) ?
    C7 C8 C11 C12 . . . . 178.99(19) ?
    O2 C11 C12 C13 . . . . 0.8(3) ?
    C8 C11 C12 C13 . . . . -179.6(2) ?
    C11 C12 C13 C14 . . . . -179.44(19) ?
    C12 C13 C14 C23 . . . . -180.0(2) ?
    C12 C13 C14 C15 . . . . -0.2(4) ?
    C23 C14 C15 C16 . . . . -1.3(3) ?
    C13 C14 C15 C16 . . . . 179.0(2) ?
    C14 C15 C16 C17 . . . . 0.8(4) ?
    C15 C16 C17 C18 . . . . 179.8(2) ?
    C15 C16 C17 C22 . . . . 0.2(3) ?
    C16 C17 C18 C19 . . . . -178.9(2) ?
    C22 C17 C18 C19 . . . . 0.7(3) ?
    C17 C18 C19 C20 . . . . 0.4(4) ?
    C18 C19 C20 C21 . . . . -1.0(4) ?
    C19 C20 C21 C22 . . . . 0.4(4) ?
    C16 C17 C22 C23 . . . . -0.7(3) ?
    C18 C17 C22 C23 . . . . 179.63(19) ?
    C16 C17 C22 C21 . . . . 178.4(2) ?
    C18 C17 C22 C21 . . . . -1.3(3) ?
    C20 C21 C22 C17 . . . . 0.7(3) ?
    C20 C21 C22 C23 . . . . 179.8(2) ?
    C15 C14 C23 C22 . . . . 0.7(3) ?
    C13 C14 C23 C22 . . . . -179.51(18) ?
    C17 C22 C23 C14 . . . . 0.2(3) ?
    C21 C22 C23 C14 . . . . -178.8(2) ?
loop_
    _geom_hbond_atom_site_label_D
    _geom_hbond_atom_site_label_H
    _geom_hbond_atom_site_label_A
    _geom_hbond_site_symmetry_A
    _geom_hbond_distance_DH
    _geom_hbond_distance_HA
    _geom_hbond_distance_DA
    _geom_hbond_angle_DHA
    O2 H2A O1 . 0.82 1.80 2.555(2) 153
    C6 H6 O1 . 0.93 2.30 2.940(3) 126
_shelx_res_file
;
    shelx.res created by SHELXL-2014/7
TITL RA12PU_0m in P2(1)/n PURPLE NEEDLE
CELL 0.71073 6.7067 17.5254 15.7837 90.000 101.152 90.000
ZERR 4.00 0.0008 0.0020 0.0020 0.000 0.006 0.000
LATT 1
SYMM -x+1/2, y+1/2, -z+1/2
SFAC C  H  N  O
UNIT 92  72  8  8
OMIT -3 52
L.S. 40
ACTA
BOND $H
HTAB
CONF
LIST 4
FMAP 2
PLAN 6
HTAB O2 O1
HTAB C6 O1
SIZE 0.40 0.16 0.14
OMIT 4   1  13
TEMP 23.000
MPLA 6 C1 C2 C3 C4 C5 C6
MPLA 21 N1 N2 C7 C8 C9 C10 O1 C11 O2 C12 C13 C14 C15 C16 C17 C18 C19 C20 =
           C21 C22 C23
WGHT    0.055200
FVAR       0.17478
O1    4    0.167324    0.543429    0.177243    11.00000    0.07334    0.05928 =
         0.07303    0.02185    0.01523    0.01270
O2    4    0.459852    0.495462    0.109116    11.00000    0.07136    0.06297 =
         0.06938    0.01720    0.01903    0.00415
AFIX 147
H2A   2    0.365066    0.521530    0.118641    11.00000   -1.50000
AFIX   0
N1    3    0.122298    0.466694    0.294602    11.00000    0.05129    0.05567 =
         0.05046    0.00752    0.00816    0.00750
N2    3    0.215529    0.400978    0.337432    11.00000    0.05754    0.06320 =
         0.05766    0.01495    0.01254    0.01300
C1    1   -0.044641    0.499406    0.324135    11.00000    0.04397    0.05405 =
         0.05230   -0.00756    0.00275    0.00452
C2    1   -0.109382    0.468273    0.394228    11.00000    0.06575    0.08146 =
         0.06921    0.01121    0.01890    0.01544
AFIX  43
H2    2   -0.042981    0.426003    0.422105    11.00000   -1.20000
AFIX   0
C3    1   -0.273439    0.499848    0.423315    11.00000    0.07881    0.10258 =
         0.07940    0.00754    0.02925    0.01448
AFIX  43
H3    2   -0.315221    0.478771    0.471074    11.00000   -1.20000
AFIX   0
C4    1   -0.374043    0.561124    0.383072    11.00000    0.06672    0.08569 =
         0.08871   -0.01856    0.01765    0.01266
AFIX  43
H4    2   -0.484315    0.581823    0.402824    11.00000   -1.20000
AFIX   0
C5    1   -0.310793    0.592029    0.312953    11.00000    0.07277    0.06351 =
         0.08847   -0.01152    0.00442    0.01873
AFIX  43
H5    2   -0.379395    0.633881    0.285083    11.00000   -1.20000
AFIX   0
C6    1   -0.145867    0.561879    0.282796    11.00000    0.06507    0.06124 =
         0.06446   -0.00343    0.01047    0.00994
AFIX  43
H6    2   -0.104022    0.583483    0.235324    11.00000   -1.20000
AFIX   0
C7    1    0.213277    0.487532    0.227636    11.00000    0.04876    0.04748 =
         0.05350    0.00395    0.00292   -0.00379
C8    1    0.372489    0.432798    0.227204    11.00000    0.03895    0.04902 =
         0.04914    0.00452    0.00508   -0.00211
C9    1    0.361967    0.382025    0.297143    11.00000    0.04935    0.05213 =
         0.05682    0.00794    0.00653    0.00344
C10   1    0.489911    0.313364    0.328266    11.00000    0.07059    0.07564 =
         0.07866    0.02981    0.01940    0.02351
AFIX 137
H10A  2    0.478770    0.276676    0.282425    11.00000   -1.50000
H10B  2    0.443350    0.290969    0.376442    11.00000   -1.50000
H10C  2    0.629269    0.328626    0.345795    11.00000   -1.50000
AFIX   0
C11   1    0.496038    0.439110    0.166696    11.00000    0.04804    0.04510 =
         0.05328    0.00026   -0.00131   -0.00847
C12   1    0.663907    0.389409    0.158879    11.00000    0.05014    0.05045 =
         0.05843    0.00342    0.00643   -0.00511
AFIX  43
H12   2    0.693185    0.348922    0.197367    11.00000   -1.20000
AFIX   0
C13   1    0.779589    0.398583    0.099105    11.00000    0.05207    0.04834 =
         0.05815    0.00022    0.00806   -0.00963
AFIX  43
H13   2    0.748065    0.439736    0.061712    11.00000   -1.20000
AFIX   0
C14   1    0.947941    0.351230    0.086768    11.00000    0.04455    0.04643 =
         0.05524   -0.00171    0.00764   -0.00891
C15   1    1.012360    0.287055    0.139308    11.00000    0.05783    0.05358 =
         0.06823    0.00795    0.01846   -0.00823
AFIX  43
H15   2    0.946092    0.274953    0.184141    11.00000   -1.20000
AFIX   0
C16   1    1.169353    0.242734    0.125488    11.00000    0.05764    0.05044 =
         0.07256    0.01269    0.00881   -0.00618
AFIX  43
H16   2    1.207147    0.200526    0.160644    11.00000   -1.20000
AFIX   0
C17   1    1.276178    0.259338    0.059026    11.00000    0.04312    0.04802 =
         0.06316   -0.00820    0.00701   -0.00930
C18   1    1.440033    0.214530    0.043224    11.00000    0.06229    0.05405 =
         0.08219   -0.00417    0.01040   -0.00602
AFIX  43
H18   2    1.479222    0.171639    0.077051    11.00000   -1.20000
AFIX   0
C19   1    1.542159    0.233115   -0.020989    11.00000    0.06434    0.06971 =
         0.08667   -0.02002    0.01873   -0.00295
AFIX  43
H19   2    1.649200    0.202760   -0.030751    11.00000   -1.20000
AFIX   0
C20   1    1.485746    0.297675   -0.071917    11.00000    0.07044    0.08919 =
         0.06604   -0.01467    0.02610   -0.01304
AFIX  43
H20   2    1.557098    0.310444   -0.114899    11.00000   -1.20000
AFIX   0
C21   1    1.326791    0.342312   -0.059285    11.00000    0.06088    0.06932 =
         0.05932   -0.00280    0.01128   -0.00650
AFIX  43
H21   2    1.290467    0.384949   -0.093911    11.00000   -1.20000
AFIX   0
C22   1    1.216984    0.323980    0.006302    11.00000    0.04659    0.05195 =
         0.04749   -0.00563    0.00568   -0.01126
C23   1    1.051775    0.368724    0.021780    11.00000    0.04957    0.04821 =
         0.05538    0.00391    0.00424   -0.00645
AFIX  43
H23   2    1.012083    0.411114   -0.012830    11.00000   -1.20000
AFIX   0
HKLF 4 1 1 0 0 0 1 0 0 0 1
REM  RA12PU_0m in P2(1)/n PURPLE NEEDLE
REM R1 =  0.0556 for    1855 Fo > 4sig(Fo)  and  0.1305 for all    3573 data
REM    246 parameters refined using      0 restraints
END
WGHT      0.0552      0.0000
REM Instructions for potential hydrogen bonds
HTAB O2 O1
HTAB C6 O1
REM Highest difference peak  0.126,  deepest hole -0.163,  1-sigma level  0.035
Q1    1   1.5702  0.2777 -0.2028  11.00000  0.05    0.13
Q2    1   0.9913  0.4921  0.0461  11.00000  0.05    0.12
Q3    1   0.2647  0.4457  0.0554  11.00000  0.05    0.11
Q4    1  -0.2060  0.5014  0.5162  11.00000  0.05    0.11
Q5    1   0.3146  0.5019  0.0199  11.00000  0.05    0.11
Q6    1   0.9562  0.4258 -0.1005  11.00000  0.05    0.11
;
