# Supplementary material for: Crystal structure of (4Z)-4-[(2E)-1-hydroxy-3-(naphthalen-2-yl)prop-2-en-1-yl­idene]-3-methyl-1-phenyl-1H-pyrazol-5(4H)-one
Source: Acta Crystallogr E Crystallogr Commun. 2015 May 9;71(Pt 6):o381. doi: 10.1107/S205698901500866X (PMC4459333; doi:10.1107/S205698901500866X)
Supplement: Supplementary file 2 [file e-71-0o381-Isup2.hkl]

#
# h,k,l, Fc-squared, Fo-squared, sigma(Fo-squared), status flag
#
data_I
_shelx_title ' RA12PU_0m in P2(1)/n PURPLE NEEDLE'
_shelx_refln_list_code          4
_shelx_F_calc_maximum      184.03
_exptl_crystal_F_000       744.00
_reflns_d_resolution_high  0.8109

loop_
 _space_group_symop_operation_xyz
 'x, y, z'
 '-x+1/2, y+1/2, -z+1/2'
 '-x, -y, -z'
 'x-1/2, -y-1/2, z-1/2'

_cell_length_a     6.7067
_cell_length_b    17.5254
_cell_length_c    15.7837
_cell_angle_alpha  90.000
_cell_angle_beta  101.152
_cell_angle_gamma  90.000

_shelx_F_squared_multiplier     1.000

loop_
 _refln_index_h
 _refln_index_k
 _refln_index_l
 _refln_F_squared_calc
 _refln_F_squared_meas
 _refln_F_squared_sigma
 _refln_observed_status
   2   0   0         95.49         82.54         8.24 o
   4   0   0        327.29        359.44        46.81 o
   6   0   0        180.19        204.05        61.05 o
   8   0   0          2.06         10.15        18.33 o
   1   1   0         25.77         34.25         1.93 o
   2   1   0        249.40        239.08         5.44 o
   3   1   0        196.19        197.14         8.04 o
   4   1   0         39.08         40.36         5.03 o
   5   1   0          3.65          4.28         4.32 o
   6   1   0          1.43         -0.77         6.59 o
   7   1   0        145.57        123.51        17.21 o
   8   1   0          1.03          5.91        13.30 o
   1   2   0       5348.49       5013.92        73.35 o
   2   2   0       1590.02       1633.84        21.09 o
   3   2   0         53.45         49.56         5.71 o
   4   2   0        797.57        808.87        18.60 o
   5   2   0         32.77         30.01         5.44 o
   6   2   0          1.08          1.66         7.51 o
   7   2   0          2.11          7.25         9.43 o
   8   2   0         14.17         19.66        16.04 o
   1   3   0         44.23         43.30         2.78 o
   2   3   0       1285.26       1216.56        18.23 o
   3   3   0       2156.65       2187.70        38.63 o
   4   3   0         56.52         53.22         5.91 o
   5   3   0          2.77          1.70         4.54 o
   6   3   0         33.39         26.17         9.39 o
   7   3   0         66.30        115.61        17.14 o
   8   3   0          7.22          9.17        17.68 o
   0   4   0       4359.76       3983.39        61.42 o
   1   4   0        167.18        158.72         4.64 o
   2   4   0       1415.61       1375.32        18.35 o
   3   4   0        660.98        710.49        18.88 o
   4   4   0        162.91        186.25         8.74 o
   5   4   0         52.02         49.23        11.45 o
   6   4   0          7.69          6.69         9.87 o
   7   4   0         16.29         21.18        13.40 o
   1   5   0        533.26        517.77         8.28 o
   2   5   0         34.18         41.77         3.44 o
   3   5   0        632.30        680.21        19.42 o
   4   5   0          3.07          7.63         3.88 o
   5   5   0         70.31         54.05        13.42 o
   6   5   0          0.21         -8.93         8.29 o
   7   5   0         20.40         30.23        15.56 o
   0   6   0        131.68        148.07         8.63 o
   1   6   0          5.58          5.30         1.83 o
   2   6   0       1096.12       1092.60        20.19 o
   3   6   0          7.44          7.85         2.98 o
   4   6   0        170.34        182.60        10.94 o
   5   6   0         13.74          5.77        14.89 o
   6   6   0         26.00         18.07        12.34 o
   7   6   0          3.02         14.03        14.03 o
   1   7   0        110.33        138.18         5.12 o
   2   7   0        242.48        229.62         8.32 o
   3   7   0         59.36         63.13         5.06 o
   4   7   0        113.63        128.53        12.91 o
   5   7   0          0.81        -10.03         7.86 o
   6   7   0          0.26         -2.85        10.48 o
   7   7   0          0.39         -1.23        12.14 o
   0   8   0        376.22        354.55        11.70 o
   1   8   0         17.74         16.19         2.67 o
   2   8   0        210.83        227.11         6.97 o
   3   8   0         19.83         16.08         3.34 o
   4   8   0         71.05         70.55         8.32 o
   5   8   0         11.59          6.14         9.50 o
   6   8   0         44.70         39.94        14.31 o
   7   8   0          0.66          3.36        14.21 o
   1   9   0        148.88        168.16         7.26 o
   2   9   0         33.05         32.68         3.47 o
   3   9   0        591.36        553.74        12.85 o
   4   9   0          6.53         10.00         6.67 o
   5   9   0          4.69          1.96         9.43 o
   6   9   0          0.07          3.48        10.78 o
   7   9   0          1.53         16.04        22.91 o
   0  10   0        187.40        191.34        10.44 o
   1  10   0        231.83        240.33         8.44 o
   2  10   0         12.04          6.24         2.92 o
   3  10   0          0.00         -2.40         2.40 o
   4  10   0        556.27        533.13        20.41 o
   5  10   0        126.46        112.28        31.75 o
   6  10   0          6.29         -6.35        10.72 o
   7  10   0          0.11         11.78        19.97 o
   1  11   0        953.27        962.17        24.56 o
   2  11   0         27.88         21.59         3.84 o
   3  11   0         73.12         65.14         6.67 o
   4  11   0         49.80         49.72         5.66 o
   5  11   0         29.62         57.94        24.22 o
   6  11   0          0.19         -0.20        10.90 o
   0  12   0         30.28         39.00         8.41 o
   1  12   0          1.10          7.13         3.78 o
   2  12   0        285.00        281.83        11.17 o
   3  12   0         50.48         49.07         5.61 o
   4  12   0        152.96        147.72        13.57 o
   5  12   0         45.03         46.48        21.60 o
   6  12   0          5.03          7.83        12.89 o
   1  13   0          0.90          0.57         3.52 o
   2  13   0        115.81        117.15         8.37 o
   3  13   0        282.13        290.75        12.06 o
   4  13   0         18.56         15.26         7.44 o
   5  13   0          0.89          4.26        18.33 o
   6  13   0          1.01         -0.44        11.37 o
   0  14   0          4.34          7.39         7.83 o
   1  14   0         59.01         62.38        11.99 o
   2  14   0        860.13        825.72        23.52 o
   3  14   0        183.22        163.39        12.61 o
   4  14   0         35.66         35.28         9.16 o
   5  14   0          0.46          9.17        16.04 o
   6  14   0          1.97          4.26        22.91 o
   1  15   0        100.73        101.20        10.33 o
   2  15   0         16.77         12.63         5.40 o
   3  15   0          0.17          2.05         6.55 o
   4  15   0         15.24         22.02         9.19 o
   5  15   0          0.05         -7.53        17.35 o
   0  16   0         60.37        104.62        39.94 o
   1  16   0         20.23         18.03         7.84 o
   2  16   0         25.40         25.03         5.86 o
   3  16   0          0.42          4.36         6.35 o
   4  16   0          2.23         10.09         8.52 o
   5  16   0         23.16         18.00        23.24 o
   1  17   0        154.39        160.09        15.44 o
   2  17   0          8.44          0.96         6.71 o
   3  17   0          0.16          4.73         7.24 o
   4  17   0          5.08         31.08        12.58 o
   5  17   0          3.33         29.79        21.93 o
   0  18   0        105.13        120.91        19.97 o
   1  18   0        109.73        119.39        13.10 o
   2  18   0          0.58         14.45        11.36 o
   3  18   0          6.78          8.18         9.95 o
   4  18   0          4.84         20.28        12.35 o
   1  19   0          0.00        -10.19         6.79 o
   2  19   0          1.41          1.79         8.93 o
   3  19   0          0.45         13.73        10.89 o
   0  20   0         46.14         49.58        15.82 o
   1  20   0          4.52         10.39         9.02 o
   2  20   0          2.62         -7.45         7.70 o
   3  20   0          0.67         25.38        12.10 o
   1  21   0          0.05         -5.98         8.18 o
  -7   0   1         29.17         14.41        13.50 o
  -5   0   1          1.37         -2.79         6.90 o
  -3   0   1        368.90        376.51        19.82 o
  -1   0   1         68.34         50.09         4.16 o
   1   0   1       4613.45       4070.98       143.30 o
   3   0   1        413.22        388.10        12.36 o
   5   0   1         41.34         29.80         7.14 o
   7   0   1          0.04         15.71        18.99 o
  -8   1   1         41.11         35.79        13.42 o
  -7   1   1         30.02         26.18         9.21 o
  -6   1   1         68.15         66.37        10.85 o
  -5   1   1          3.65          9.47         4.88 o
  -4   1   1        352.36        357.14        12.02 o
  -3   1   1         88.51         96.36         5.91 o
  -2   1   1        888.30        882.80        15.33 o
  -1   1   1        670.18        555.46        20.31 o
   1   1   1       1187.83       1087.78        14.21 o
   2   1   1         48.17         46.92         2.29 o
   3   1   1         59.19         60.40         4.16 o
   4   1   1       2445.20       2541.22        41.59 o
   5   1   1         97.26        118.28         7.78 o
   6   1   1          1.47          4.58         8.06 o
   7   1   1         12.94         13.62        15.15 o
   8   1   1          1.48         20.39        23.73 o
  -8   2   1         11.84         -2.74        13.21 o
  -7   2   1         47.52         26.32        11.44 o
  -6   2   1         10.31          6.73         8.24 o
  -5   2   1          5.95         11.38         4.49 o
  -4   2   1          1.98          0.65         4.49 o
  -3   2   1        206.88        210.84         9.49 o
  -2   2   1         68.03         73.51         3.81 o
  -1   2   1        232.41        173.27         5.35 o
   0   2   1       6465.02       5947.63       111.34 o
   1   2   1        241.37        247.77         5.66 o
   2   2   1        324.57        309.05         6.77 o
   3   2   1        133.73        138.15         7.46 o
   4   2   1        237.77        241.48         9.47 o
   5   2   1         63.49         71.59         8.47 o
   6   2   1          4.82          9.29         8.25 o
   7   2   1          0.87          4.39         9.76 o
  -8   3   1          5.42         17.41        27.17 o
  -7   3   1        179.78        149.03        22.60 o
  -6   3   1          2.15         10.22         8.46 o
  -5   3   1         15.72          8.70         4.88 o
  -4   3   1        359.81        370.15        12.95 o
  -3   3   1        356.48        359.85        10.07 o
  -2   3   1        638.87        575.79        11.45 o
  -1   3   1       2262.55       2089.02        30.17 o
   0   3   1       6167.35       5441.42        64.93 o
   1   3   1      12620.19      12292.23       134.21 o
   2   3   1        390.83        392.54         6.45 o
   3   3   1        674.51        702.76        15.49 o
   4   3   1        111.40        111.65         8.17 o
   5   3   1          7.72          6.46         4.85 o
   6   3   1         39.92         32.69         9.89 o
   7   3   1        138.72        102.28        30.82 o
  -8   4   1          0.21          3.41        14.20 o
  -7   4   1        135.78        173.64        24.93 o
  -6   4   1          0.05         -3.65         9.48 o
  -5   4   1          1.46          4.92         6.64 o
  -4   4   1         20.43         21.62         3.60 o
  -3   4   1       1467.65       1512.94        34.92 o
  -2   4   1        181.80        167.28         5.97 o
  -1   4   1        320.41        308.96         7.18 o
   0   4   1         22.93         17.23         1.70 o
   1   4   1      15366.37      14781.96       163.38 o
   2   4   1          1.24         -0.14         1.79 o
   3   4   1        950.97        975.91        20.28 o
   4   4   1          4.37         -3.77         3.79 o
   5   4   1         26.06         27.43         6.09 o
   6   4   1         81.45         83.02        13.46 o
   7   4   1          6.91         10.25        10.05 o
  -7   5   1          2.55         -4.39        11.78 o
  -6   5   1         19.49         26.27        12.23 o
  -5   5   1         79.64         75.02        14.45 o
  -4   5   1          0.28         -2.31         3.09 o
  -3   5   1          7.99         15.65         2.91 o
  -2   5   1          1.66          0.82         2.06 o
  -1   5   1         40.75         37.50         2.92 o
   0   5   1        169.25        161.43         5.21 o
   1   5   1        217.30        227.38         5.74 o
   2   5   1         12.10         12.69         2.34 o
   3   5   1         16.75         21.37         3.27 o
   4   5   1        110.11        115.64        12.79 o
   5   5   1          2.99          6.96         5.13 o
   6   5   1        147.05        162.89        26.19 o
   7   5   1          0.85          2.89        11.46 o
  -7   6   1         34.39         21.27        17.51 o
  -6   6   1         17.07         29.60        13.90 o
  -5   6   1          1.01          8.27         9.12 o
  -4   6   1         56.93         60.51         5.94 o
  -3   6   1          1.13         -3.18         3.13 o
  -2   6   1       1218.18       1309.27        22.94 o
  -1   6   1         37.56         47.47         3.19 o
   0   6   1         71.21         73.60         3.65 o
   1   6   1         27.04         27.64         2.81 o
   2   6   1        728.95        735.70        13.39 o
   3   6   1         44.85         60.81         4.19 o
   4   6   1        185.80        206.57        14.87 o
   5   6   1         91.85         86.52         9.31 o
   6   6   1          4.22          9.47        10.76 o
   7   6   1         19.13         38.63        23.90 o
  -7   7   1          1.64        -14.77        11.24 o
  -6   7   1         58.80         34.24        13.38 o
  -5   7   1        314.25        335.67        32.24 o
  -4   7   1        651.99        663.53        23.87 o
  -3   7   1          5.31         -1.20         2.89 o
  -2   7   1        329.36        355.89        10.04 o
  -1   7   1        519.62        522.22        10.13 o
   0   7   1       1307.79       1287.52        20.31 o
   1   7   1        233.79        263.32         6.97 o
   2   7   1        186.99        202.25         5.97 o
   3   7   1         89.58        103.69         5.91 o
   4   7   1         31.30         25.27         9.17 o
   5   7   1        132.81        122.65        17.13 o
   6   7   1         16.81         26.50        13.19 o
   7   7   1          4.47         18.00        21.93 o
  -7   8   1          2.75        -13.27        11.41 o
  -6   8   1         25.19         28.84        12.98 o
  -5   8   1         65.18         77.77        17.02 o
  -4   8   1          0.01          1.02         4.01 o
  -3   8   1          0.02         -2.32         3.12 o
  -2   8   1        424.44        455.76        12.92 o
  -1   8   1         38.98         49.50         3.89 o
   0   8   1         11.61         15.66         2.81 o
   1   8   1        165.21        197.62         7.92 o
   2   8   1          3.16         -1.66         2.39 o
   3   8   1         12.79          8.71         2.29 o
   4   8   1         90.15        103.24         9.64 o
   5   8   1          0.81         11.12        23.57 o
   6   8   1          3.55          2.34        10.72 o
   7   8   1          6.48         24.22        25.21 o
  -7   9   1          5.14          3.45        14.54 o
  -6   9   1          1.74          1.91        11.32 o
  -5   9   1         44.42         54.67        22.59 o
  -4   9   1         68.45         86.05         9.09 o
  -3   9   1         73.53         70.88         5.77 o
  -2   9   1         58.67         65.76         4.37 o
  -1   9   1          4.42         -2.13         2.28 o
   0   9   1        177.51        184.25         7.89 o
   1   9   1       1148.34       1154.97        21.10 o
   2   9   1        151.91        164.43         6.55 o
   3   9   1         40.96         37.08         3.31 o
   4   9   1         39.33         29.86         6.81 o
   5   9   1         70.92         86.50        15.62 o
   6   9   1          0.17          2.36        11.88 o
   7   9   1          3.00         -3.27        18.99 o
  -7  10   1          0.91         -6.56        12.51 o
  -6  10   1          5.62         33.06        20.95 o
  -5  10   1         87.69         99.84        28.81 o
  -4  10   1        281.90        245.56        19.45 o
  -3  10   1         22.23         19.15         4.08 o
  -2  10   1         62.24         68.02         5.15 o
  -1  10   1        624.41        674.32        14.94 o
   0  10   1        652.41        655.41        15.21 o
   1  10   1         60.41         52.37         4.73 o
   2  10   1         39.73         31.56         5.16 o
   3  10   1         98.41         82.37         7.79 o
   4  10   1          0.06         -0.30         3.42 o
   5  10   1          0.63         16.37        17.68 o
   6  10   1          5.66          1.14        10.62 o
   7  10   1          1.59        -12.44        17.68 o
  -7  11   1          0.99          7.53        22.59 o
  -6  11   1          0.02          9.34        17.19 o
  -5  11   1         23.24         33.06        19.97 o
  -4  11   1        284.81        274.58        10.84 o
  -3  11   1        221.08        225.43        12.42 o
  -2  11   1          4.60          4.04         3.00 o
  -1  11   1        571.56        607.14        15.57 o
   0  11   1          1.55         -0.58         2.96 o
   1  11   1         39.11         35.93         4.33 o
   2  11   1         10.34         12.70         4.85 o
   3  11   1        274.88        269.03         9.49 o
   4  11   1         31.85         25.79         7.80 o
   5  11   1        138.75        166.62        37.64 o
   6  11   1          2.23          2.58        17.68 o
  -6  12   1          0.05         -9.62        11.33 o
  -5  12   1          0.18         11.13        17.35 o
  -4  12   1         12.48         11.07         4.71 o
  -3  12   1        194.90        186.69        10.48 o
  -2  12   1        440.51        424.84        12.48 o
  -1  12   1        171.07        194.06        14.90 o
   0  12   1        422.13        421.01        12.35 o
   1  12   1          1.51          4.36         4.00 o
   2  12   1        110.06        101.44         8.46 o
   3  12   1          5.52         12.49         3.62 o
   4  12   1         54.96         48.85         7.94 o
   5  12   1          0.74         -8.51        15.06 o
   6  12   1          8.15         27.50        22.91 o
  -6  13   1          1.17          0.98        22.26 o
  -5  13   1         72.05        156.14        36.99 o
  -4  13   1         15.29         12.18         7.14 o
  -3  13   1        166.43        152.91        10.01 o
  -2  13   1         62.33         70.21         6.76 o
  -1  13   1          5.27          4.11         4.01 o
   0  13   1          0.00          4.40         3.29 o
   1  13   1        153.01        164.63        17.71 o
   2  13   1        207.24        244.36        16.42 o
   3  13   1        340.90        350.79        17.76 o
   4  13   1          2.63          4.98         5.70 o
   5  13   1          0.02         25.53        18.99 o
   6  13   1          0.92          9.49        21.60 o
  -6  14   1          1.07        -14.08        17.02 o
  -5  14   1          2.49         12.44        17.68 o
  -4  14   1         18.04         18.09         8.47 o
  -3  14   1         16.44         12.86         5.09 o
  -2  14   1          0.91         -5.71         3.81 o
  -1  14   1        106.30         96.52         8.93 o
   0  14   1         18.02         21.10         4.77 o
   1  14   1          8.31          5.03         4.62 o
   2  14   1        212.42        211.74        15.39 o
   3  14   1          2.30         -0.98         5.28 o
   4  14   1          0.44          0.30         6.49 o
   5  14   1         25.65         44.19        24.88 o
   6  14   1         56.41         46.48        25.21 o
  -5  15   1         85.35        168.91        38.63 o
  -4  15   1          0.20         -5.01         8.39 o
  -3  15   1         81.13         71.74        21.85 o
  -2  15   1          6.15         14.52         5.13 o
  -1  15   1        135.47        135.44         9.75 o
   0  15   1         13.78         13.63         5.32 o
   1  15   1        131.09        103.91        19.86 o
   2  15   1        758.98        713.68        41.89 o
   3  15   1          0.71          8.89         6.96 o
   4  15   1          1.54          3.83         6.89 o
   5  15   1          8.56         17.68        19.31 o
  -5  16   1         15.88         16.69        22.26 o
  -4  16   1          1.43          9.04         8.77 o
  -3  16   1         49.09         51.83        15.38 o
  -2  16   1          4.61          1.70         4.74 o
  -1  16   1          7.59          4.34         5.17 o
   0  16   1          3.47         -3.32         4.29 o
   1  16   1          8.70         10.56         6.95 o
   2  16   1          5.83          5.51         6.70 o
   3  16   1         15.60         12.34         7.74 o
   4  16   1          0.63         10.04        10.40 o
   5  16   1          5.54         25.53        21.60 o
  -5  17   1          6.21         30.12        26.19 o
  -4  17   1          6.77         11.71        11.08 o
  -3  17   1          1.54         -1.05         8.12 o
  -2  17   1        187.17        218.75        26.70 o
  -1  17   1        112.92         96.49         9.45 o
   0  17   1          0.84          8.49         6.38 o
   1  17   1         13.39         11.79         8.72 o
   2  17   1          7.38          8.83         7.03 o
   3  17   1         24.01         29.05         9.50 o
   4  17   1          0.18         -1.69        10.15 o
  -4  18   1          2.67         11.22        11.46 o
  -3  18   1          7.55         29.28        11.40 o
  -2  18   1          6.35         18.46         9.21 o
  -1  18   1         75.57         72.12        10.73 o
   0  18   1         26.44         14.85         9.13 o
   1  18   1          8.03          4.38         7.74 o
   2  18   1          0.82         -1.48         6.24 o
   3  18   1         13.04         10.47         9.45 o
   4  18   1          0.92          7.26        10.38 o
  -3  19   1          6.21         21.05        12.52 o
  -2  19   1         10.67         24.61        10.74 o
  -1  19   1         93.39         98.05        12.18 o
   0  19   1          9.01         14.81         8.73 o
   1  19   1         22.17         27.76         9.31 o
   2  19   1          2.38          4.68         9.03 o
   3  19   1          6.33         20.78        13.32 o
  -3  20   1          6.08         -0.58        14.33 o
  -2  20   1         10.23         18.17        13.66 o
  -1  20   1          7.57         -3.16         7.83 o
   0  20   1         41.48         23.48         9.27 o
   1  20   1          0.58        -17.68        12.77 o
   2  20   1          1.23          6.00        11.67 o
  -1  21   1          0.33         -3.22         9.25 o
   0  21   1          0.92         -3.13         8.19 o
   1  21   1         15.35         34.93        12.19 o
  -8   0   2          1.03         -4.75        11.78 o
  -6   0   2        476.59        543.14        33.03 o
  -4   0   2        504.20        625.77        57.29 o
  -2   0   2       1121.30       1212.68        24.55 o
   0   0   2        562.74        564.01        25.21 o
   2   0   2        294.07        291.42         7.23 o
   4   0   2       1868.56       1873.94        49.66 o
   6   0   2         19.68         19.31        17.02 o
  -8   1   2          7.23         17.75        11.97 o
  -7   1   2         11.81         10.04         7.94 o
  -6   1   2          0.58         -0.94         6.55 o
  -5   1   2          1.51          1.61         3.36 o
  -4   1   2          0.75          0.61         3.18 o
  -3   1   2       2622.35       2628.53        50.83 o
  -2   1   2        157.36        163.48         4.25 o
  -1   1   2       1159.73       1059.95        17.08 o
   0   1   2       3079.46       2811.33        61.10 o
   1   1   2        331.67        307.01         5.80 o
   2   1   2         71.85         71.58         2.88 o
   3   1   2         44.04         39.89         3.81 o
   4   1   2         69.29         72.35         6.64 o
   5   1   2         36.78         38.03         6.77 o
   6   1   2          1.07         -8.59         6.62 o
   7   1   2          0.48        -10.18        12.28 o
  -8   2   2          2.61         11.24        13.54 o
  -7   2   2         49.88         48.38        12.64 o
  -6   2   2          5.45         12.46         8.83 o
  -5   2   2         31.60         35.89         6.03 o
  -4   2   2         72.28         72.93         6.53 o
  -3   2   2       2195.71       2362.67        50.59 o
  -2   2   2         11.76          9.90         1.57 o
  -1   2   2       1430.72       1242.64        29.66 o
   0   2   2      21734.39      18869.48       496.38 o
   1   2   2         57.35         53.59         2.65 o
   2   2   2        342.88        315.64         5.60 o
   3   2   2        321.88        320.06         7.52 o
   4   2   2          1.53          3.47         2.96 o
   5   2   2         53.29         73.36        14.19 o
   6   2   2          3.30         -0.75         7.65 o
   7   2   2          3.20         10.32        14.00 o
  -8   3   2          0.36        -11.85        11.72 o
  -7   3   2        182.70        183.69        76.60 o
  -6   3   2         10.83          7.62         8.72 o
  -5   3   2          7.35         22.44         5.84 o
  -4   3   2         36.47         38.68         7.81 o
  -3   3   2       1270.58       1323.43        23.97 o
  -2   3   2        542.40        508.23         9.84 o
  -1   3   2        338.19        308.83         6.11 o
   0   3   2         13.53          4.73         1.70 o
   1   3   2      24875.60      23592.68       267.99 o
   2   3   2        968.47        989.54        15.40 o
   3   3   2         48.06         40.34         4.42 o
   4   3   2         16.19         12.81         3.40 o
   5   3   2        152.34        159.40        11.38 o
   6   3   2          3.08          5.43         8.36 o
   7   3   2          1.44         14.21        13.42 o
  -8   4   2          3.28          8.92        14.00 o
  -7   4   2         97.36        113.88        37.48 o
  -6   4   2         25.40         16.27        11.55 o
  -5   4   2        203.16        228.56        21.73 o
  -4   4   2         27.72         29.37         4.13 o
  -3   4   2        159.07        167.34         7.16 o
  -2   4   2         85.81         82.02         4.48 o
  -1   4   2       2104.24       2051.49        27.02 o
   0   4   2         82.75         85.63         3.85 o
   1   4   2      31059.32      30226.43       374.46 o
   2   4   2        178.48        199.06         6.31 o
   3   4   2         11.59         13.90         3.06 o
   4   4   2          8.36         10.84         3.66 o
   5   4   2          7.20          4.03         4.71 o
   6   4   2         20.86          8.07        11.37 o
   7   4   2          4.72          9.21        11.67 o
  -8   5   2          0.55          0.16        15.05 o
  -7   5   2          4.06         32.99        14.47 o
  -6   5   2         55.40         56.52        14.35 o
  -5   5   2         36.61         46.74        18.00 o
  -4   5   2         71.23         76.17         5.54 o
  -3   5   2          5.19          4.45         2.48 o
  -2   5   2          1.73          0.07         1.79 o
  -1   5   2        423.81        416.63        10.19 o
   0   5   2        807.21        743.20        12.79 o
   1   5   2       6123.32       5921.48        80.94 o
   2   5   2        152.41        145.35         5.99 o
   3   5   2        540.43        545.03        10.31 o
   4   5   2         37.76         43.30         4.34 o
   5   5   2        158.22        172.11        11.27 o
   6   5   2         29.85         29.75        10.11 o
   7   5   2          9.48          9.82        19.97 o
  -7   6   2          0.10        -17.92        11.95 o
  -6   6   2         60.81         49.17        14.31 o
  -5   6   2         85.04         88.29        15.26 o
  -4   6   2        413.68        408.92        14.11 o
  -3   6   2       1897.70       1874.78        37.80 o
  -2   6   2        167.50        179.57         7.80 o
  -1   6   2         80.05         85.65         4.75 o
   0   6   2       1064.80       1127.24        18.27 o
   1   6   2        223.12        202.67         5.74 o
   2   6   2        290.69        280.89         7.58 o
   3   6   2         16.56         15.37         2.75 o
   4   6   2          2.89          5.02         2.93 o
   5   6   2         95.69         98.02        15.66 o
   6   6   2          0.01          3.18         9.79 o
   7   6   2          0.11        -16.69        13.42 o
  -7   7   2          2.98          6.00        13.52 o
  -6   7   2        107.19         79.63        17.30 o
  -5   7   2        177.05        157.83        29.46 o
  -4   7   2        466.58        470.43        19.11 o
  -3   7   2          1.78          0.03         3.07 o
  -2   7   2        933.41        942.18        18.10 o
  -1   7   2        226.96        231.28         6.97 o
   0   7   2       3113.85       3163.18        45.09 o
   1   7   2        156.49        156.90         5.51 o
   2   7   2          3.62          3.77         2.35 o
   3   7   2          0.16         -1.95         2.64 o
   4   7   2         18.47         18.33         3.83 o
   5   7   2        313.56        324.30        45.50 o
   6   7   2          0.01         -1.68         9.65 o
   7   7   2          0.27        -12.11        18.33 o
  -7   8   2         30.88         15.83        27.01 o
  -6   8   2         49.11         35.13        13.63 o
  -5   8   2         71.92         63.88        14.35 o
  -4   8   2          8.49         17.49         5.01 o
  -3   8   2         31.51         35.09         4.13 o
  -2   8   2        478.15        519.69        14.23 o
  -1   8   2        947.07        896.54        16.30 o
   0   8   2        549.73        551.78        13.14 o
   1   8   2          0.01         -2.71         1.81 o
   2   8   2         37.07         30.83         3.48 o
   3   8   2        212.56        202.73         9.69 o
   4   8   2          0.07         -7.19         5.55 o
   5   8   2         24.96         30.91        11.47 o
   6   8   2         57.80         62.02        15.74 o
   7   8   2          0.91         37.32        22.91 o
  -7   9   2         24.16         33.44        15.26 o
  -6   9   2          9.48        -10.79         9.88 o
  -5   9   2         63.61         58.92        24.55 o
  -4   9   2         20.78         15.96         5.71 o
  -3   9   2         74.04         72.23         7.30 o
  -2   9   2        162.67        183.47         7.51 o
  -1   9   2        239.29        244.17         8.24 o
   0   9   2         26.88         26.92         3.83 o
   1   9   2        722.74        698.26        13.73 o
   2   9   2          0.35          2.16         2.89 o
   3   9   2        177.19        212.23        11.69 o
   4   9   2        456.36        449.62        17.53 o
   5   9   2        431.15        390.86        30.33 o
   6   9   2          1.28         18.99        19.64 o
   7   9   2          1.17          4.91        20.30 o
  -7  10   2          1.01         -4.57        13.21 o
  -6  10   2          1.09         -1.46        11.64 o
  -5  10   2          0.07         -1.31        13.09 o
  -4  10   2        112.54        115.80         8.32 o
  -3  10   2          8.84          4.77         3.16 o
  -2  10   2          9.26          5.05         2.98 o
  -1  10   2         38.43         35.37         4.84 o
   0  10   2         47.95         55.67         5.42 o
   1  10   2         31.05         34.27         4.26 o
   2  10   2        129.83        126.79         7.15 o
   3  10   2        228.36        231.75        12.85 o
   4  10   2        442.47        408.19        14.19 o
   5  10   2          6.85         11.18        10.11 o
   6  10   2          5.03         15.71        18.00 o
  -7  11   2         29.43         10.61        33.06 o
  -6  11   2          0.24         -7.45        25.86 o
  -5  11   2         46.06         37.97        22.59 o
  -4  11   2         63.58         75.20         8.24 o
  -3  11   2         31.78         26.38         4.29 o
  -2  11   2          0.27          3.48         3.05 o
  -1  11   2        224.16        246.15        10.02 o
   0  11   2        495.81        546.40        14.61 o
   1  11   2         32.42         44.57         5.98 o
   2  11   2         43.39         47.47         5.60 o
   3  11   2        556.56        555.93        20.40 o
   4  11   2         37.96         36.75        12.24 o
   5  11   2          0.97         -3.93        15.39 o
   6  11   2          1.56         -6.55        18.00 o
  -6  12   2          0.04         -4.98        10.76 o
  -5  12   2         71.20         61.21        24.55 o
  -4  12   2          0.02         -0.75         3.89 o
  -3  12   2         11.74          8.17         4.41 o
  -2  12   2        473.70        458.79        14.57 o
  -1  12   2         47.27         51.46         5.17 o
   0  12   2         62.25         74.98         6.41 o
   1  12   2         70.57         74.58         7.31 o
   2  12   2         11.96         14.58         4.78 o
   3  12   2        100.82        102.80        11.00 o
   4  12   2         34.43         30.27         7.44 o
   5  12   2          1.90         24.88        19.64 o
   6  12   2         20.41         41.25        24.88 o
  -6  13   2          0.01         22.26        20.95 o
  -5  13   2          6.57         18.33        20.30 o
  -4  13   2          1.48          1.33         6.35 o
  -3  13   2          7.63          5.42         4.35 o
  -2  13   2        126.79        132.66         9.69 o
  -1  13   2        102.61        126.11         8.65 o
   0  13   2         66.81         66.42         7.85 o
   1  13   2         29.39         26.51         5.74 o
   2  13   2        471.61        448.28        17.96 o
   3  13   2          4.20         -0.66         6.13 o
   4  13   2          2.44          5.24         6.52 o
   5  13   2         36.02         17.68        19.64 o
   6  13   2          0.03         12.77        20.30 o
  -6  14   2         19.83         65.47        33.06 o
  -5  14   2          7.31         17.02        18.33 o
  -4  14   2         19.29         14.56         7.96 o
  -3  14   2         14.42         15.47         5.48 o
  -2  14   2         14.48         20.03         5.43 o
  -1  14   2          4.48          1.26         4.98 o
   0  14   2         11.91         11.66         4.25 o
   1  14   2         15.65         20.02         5.53 o
   2  14   2        220.71        211.71        14.54 o
   3  14   2          7.52         11.41         7.07 o
   4  14   2          3.98          2.56         6.66 o
   5  14   2          6.59         23.90        21.28 o
  -5  15   2         12.69         42.23        24.22 o
  -4  15   2         18.47         32.53        10.08 o
  -3  15   2          0.66          7.85         5.43 o
  -2  15   2        231.14        226.93        13.67 o
  -1  15   2        180.28        185.32        11.54 o
   0  15   2         28.58         19.85         5.97 o
   1  15   2         61.46         50.95         8.27 o
   2  15   2          7.90         60.05        34.25 o
   3  15   2          6.31          8.95         7.18 o
   4  15   2          1.55         -2.33         6.66 o
   5  15   2         16.35         16.69        21.28 o
  -5  16   2         20.68         42.88        26.19 o
  -4  16   2          4.16          6.37         8.76 o
  -3  16   2         22.45         27.76        10.07 o
  -2  16   2          5.75          5.07         5.42 o
  -1  16   2        250.70        253.26        15.41 o
   0  16   2         36.78         35.60         7.11 o
   1  16   2          2.67         -3.22         4.71 o
   2  16   2         69.36         71.33        10.90 o
   3  16   2          0.77         -2.17         6.64 o
   4  16   2          8.07         16.24         9.35 o
   5  16   2          3.97         34.04        25.21 o
  -5  17   2         54.20         76.93        30.77 o
  -4  17   2         59.80         74.31        16.90 o
  -3  17   2          2.26         15.08        10.23 o
  -2  17   2         64.85         72.83         9.25 o
  -1  17   2         36.34         42.12         7.92 o
   0  17   2         17.61         12.33         5.77 o
   1  17   2          0.00          5.24         6.88 o
   2  17   2          1.39          5.10         8.39 o
   3  17   2          7.53         14.13         8.20 o
   4  17   2          0.11         -1.45         8.85 o
  -4  18   2          4.03         26.70        13.28 o
  -3  18   2         22.83         30.92        13.77 o
  -2  18   2          0.26          2.95         7.62 o
  -1  18   2         32.72         30.88         7.39 o
   0  18   2         13.15         14.57         7.24 o
   1  18   2         20.25         22.40         9.66 o
   2  18   2          6.97          6.89         8.52 o
   3  18   2         24.95         35.03        12.90 o
   4  18   2          2.83          5.30        10.03 o
  -3  19   2          3.14         10.66        14.23 o
  -2  19   2          0.10          5.63        12.11 o
  -1  19   2         40.06         45.87         9.54 o
   0  19   2         24.79         29.52        11.14 o
   1  19   2          0.47         -4.82        13.09 o
   2  19   2         16.22         11.89         9.42 o
   3  19   2         11.59         23.91        10.12 o
  -3  20   2         12.62         18.61        15.04 o
  -2  20   2          0.32          3.42        25.53 o
  -1  20   2         35.50         43.16        13.35 o
   0  20   2          3.40         -3.12         9.90 o
   1  20   2         10.32         23.50        12.22 o
   2  20   2          0.36          3.13         8.73 o
  -1  21   2          1.83         42.08        13.19 o
   0  21   2         66.53         76.98        19.05 o
   1  21   2          7.59        -11.48        22.64 o
  -7   0   3         16.04         21.71        11.62 o
  -5   0   3         27.49         21.10         8.95 o
  -3   0   3        160.43        173.00        22.26 o
  -1   0   3       6065.37       5580.67       120.23 o
   1   0   3       2708.88       2709.55        54.12 o
   3   0   3         29.09         33.22         3.76 o
   5   0   3        234.26        253.06        20.76 o
   7   0   3         50.18         50.41        27.50 o
  -8   1   3          9.29         -4.92        10.20 o
  -7   1   3         22.73         22.08        10.42 o
  -6   1   3        246.41        238.94        18.08 o
  -5   1   3         18.80         19.55         5.15 o
  -4   1   3        297.41        296.24        11.69 o
  -3   1   3         14.04         13.86         3.76 o
  -2   1   3         10.23          5.57         1.30 o
  -1   1   3          3.42          4.42         1.56 o
   0   1   3       1700.02       1598.92        25.88 o
   1   1   3      17226.64      16479.92       232.08 o
   2   1   3         40.69         49.18         2.39 o
   3   1   3         98.17         93.54         4.05 o
   4   1   3          0.74          1.95         3.60 o
   5   1   3         41.31         36.83         6.35 o
   6   1   3          5.37         17.96        12.03 o
   7   1   3         23.56         17.06        13.37 o
  -8   2   3          0.04         -2.12        10.38 o
  -7   2   3        128.23        130.58        17.42 o
  -6   2   3        175.07        199.70        22.76 o
  -5   2   3         51.12         52.34         8.08 o
  -4   2   3        117.24        138.90         9.41 o
  -3   2   3       2373.67       2442.32        45.88 o
  -2   2   3         25.88         25.56         2.01 o
  -1   2   3        768.21        684.03        10.25 o
   0   2   3         25.20         26.34         2.25 o
   1   2   3      33865.33      31924.33       377.68 o
   2   2   3          9.78          8.41         1.66 o
   3   2   3        448.84        446.55         7.85 o
   4   2   3        256.17        263.22        12.41 o
   5   2   3          8.64         10.71         7.94 o
   6   2   3          5.18          2.73         7.95 o
   7   2   3          3.12          6.00        13.65 o
  -8   3   3          0.77         -3.71        13.40 o
  -7   3   3         78.58         67.98        13.93 o
  -6   3   3         25.65         24.36        10.34 o
  -5   3   3         21.41         24.35         6.43 o
  -4   3   3        364.31        406.57        11.88 o
  -3   3   3        917.17        890.77        17.73 o
  -2   3   3         45.22         38.95         3.59 o
  -1   3   3       3579.56       3540.14        44.53 o
   0   3   3       2464.90       2435.72        36.72 o
   1   3   3      11230.00      10816.00       157.16 o
   2   3   3       2318.12       2319.50        32.72 o
   3   3   3        397.10        391.25         8.77 o
   4   3   3        106.30        107.30         5.64 o
   5   3   3        262.97        263.24        14.57 o
   6   3   3          4.92          2.96         7.82 o
   7   3   3         13.11         11.72        30.12 o
  -8   4   3         31.53         13.67        17.32 o
  -7   4   3        105.10        109.83        26.19 o
  -6   4   3         28.43         38.00        10.94 o
  -5   4   3         40.95         37.25         8.98 o
  -4   4   3         87.55         86.97         6.17 o
  -3   4   3        363.67        362.90        19.04 o
  -2   4   3        278.53        264.90         7.27 o
  -1   4   3          3.93          4.21         1.91 o
   0   4   3        495.77        495.20        11.73 o
   1   4   3       1172.59       1205.89        18.25 o
   2   4   3         64.22         57.82         5.07 o
   3   4   3         19.86         15.93         2.09 o
   4   4   3         32.53         40.37         4.12 o
   5   4   3        240.29        241.41        12.77 o
   6   4   3          2.43          9.75         8.22 o
   7   4   3          2.82         21.37        20.79 o
  -8   5   3          0.58         12.85        15.72 o
  -7   5   3        168.60        218.04        28.19 o
  -6   5   3         86.85         88.15        18.04 o
  -5   5   3          1.11         -9.01         7.87 o
  -4   5   3         12.61         13.15         3.36 o
  -3   5   3         25.16         24.16         3.94 o
  -2   5   3        435.79        440.02        11.18 o
  -1   5   3         35.31         32.29         2.97 o
   0   5   3        551.92        545.18        10.78 o
   1   5   3          7.09          5.76         1.70 o
   2   5   3        486.38        505.04         9.76 o
   3   5   3         74.27         76.83         4.17 o
   4   5   3          0.34         -0.17         3.07 o
   5   5   3        155.98        209.16        35.19 o
   6   5   3         25.79         31.08         9.95 o
   7   5   3          9.87          2.98        21.11 o
  -7   6   3         82.10        105.52        21.38 o
  -6   6   3        137.21         98.51        18.24 o
  -5   6   3          2.95          1.31         8.47 o
  -4   6   3        215.01        218.11        11.36 o
  -3   6   3        124.88        132.83         6.59 o
  -2   6   3       1684.23       1854.65        31.42 o
  -1   6   3        108.30         98.97         7.59 o
   0   6   3        697.52        698.50        17.97 o
   1   6   3       2609.28       2560.54        37.15 o
   2   6   3        181.06        166.09         6.54 o
   3   6   3        188.36        191.54         7.88 o
   4   6   3        323.39        330.92        12.21 o
   5   6   3          1.95         -1.24         6.19 o
   6   6   3         23.30         22.91        18.33 o
   7   6   3          6.15         -4.91        16.69 o
  -7   7   3          0.07         -2.63        11.65 o
  -6   7   3          3.19         -3.27         9.79 o
  -5   7   3         10.83         -7.38         8.95 o
  -4   7   3        198.09        187.73        13.41 o
  -3   7   3         78.32         92.70         5.53 o
  -2   7   3         99.97        112.65         6.53 o
  -1   7   3         26.74         29.96         4.32 o
   0   7   3        563.92        613.65        15.00 o
   1   7   3          6.63         10.70         2.23 o
   2   7   3       3107.53       3115.79        44.23 o
   3   7   3         54.74         53.57         5.19 o
   4   7   3        332.76        359.07        37.81 o
   5   7   3         12.78         10.87        10.48 o
   6   7   3          4.77         39.94        20.30 o
   7   7   3          0.34         29.79        24.88 o
  -7   8   3          0.11         10.87        13.74 o
  -6   8   3          0.26        -13.88         9.36 o
  -5   8   3          4.95         18.32        10.14 o
  -4   8   3         10.16          9.42         4.73 o
  -3   8   3        784.93        781.43        17.49 o
  -2   8   3        119.01        140.25         7.02 o
  -1   8   3        327.75        316.73         8.79 o
   0   8   3         13.67         13.17         4.62 o
   1   8   3        196.81        194.73         6.47 o
   2   8   3       1995.03       2027.13        33.14 o
   3   8   3          5.55          1.60         2.96 o
   4   8   3         26.23         27.00         5.03 o
   5   8   3          1.92          9.59        18.49 o
   6   8   3          0.68         -5.89        17.02 o
   7   8   3          2.89          1.64        20.95 o
  -7   9   3          0.19          1.49        21.93 o
  -6   9   3          0.69         -4.41        10.35 o
  -5   9   3          0.79          8.51        16.69 o
  -4   9   3        181.62        179.73        12.58 o
  -3   9   3         49.01         36.76         6.38 o
  -2   9   3        208.84        217.33         9.93 o
  -1   9   3         10.25          9.13         2.89 o
   0   9   3         44.57         64.85         9.06 o
   1   9   3         48.70         47.28         3.96 o
   2   9   3         49.18         56.86         5.78 o
   3   9   3        117.34        127.30        10.52 o
   4   9   3         85.11         75.65         6.94 o
   5   9   3         70.72         66.58        10.37 o
   6   9   3          0.60          5.56        17.02 o
   7   9   3          1.93         33.06        24.55 o
  -7  10   3          1.92         37.50        16.20 o
  -6  10   3          0.14         11.14        39.61 o
  -5  10   3          2.40          5.24        14.40 o
  -4  10   3         16.43         20.15         4.23 o
  -3  10   3        115.61        140.96        11.74 o
  -2  10   3         83.26         83.00         6.95 o
  -1  10   3         59.87         62.88         5.45 o
   0  10   3         13.89         12.90         3.75 o
   1  10   3         35.84         44.87         4.84 o
   2  10   3         65.84         72.17         6.02 o
   3  10   3       1043.13        944.58        32.03 o
   4  10   3         23.79         16.29         6.05 o
   5  10   3          4.72          5.53         7.17 o
   6  10   3          4.28          2.95        20.95 o
  -7  11   3         10.18         -2.86        14.22 o
  -6  11   3          0.48         -1.13        10.76 o
  -5  11   3         41.27         47.79        22.91 o
  -4  11   3         99.59        114.33         8.62 o
  -3  11   3         19.98         17.55         5.21 o
  -2  11   3          0.02         -1.17         2.95 o
  -1  11   3        541.90        544.03        18.47 o
   0  11   3        505.64        505.41        15.21 o
   1  11   3          3.59          2.84         3.15 o
   2  11   3          8.08         12.13         4.17 o
   3  11   3        309.96        315.90        18.00 o
   4  11   3        140.17        136.03        13.25 o
   5  11   3          0.10         -4.41         6.90 o
   6  11   3         28.39         46.16        22.91 o
  -6  12   3          2.71         35.68        25.21 o
  -5  12   3          2.35         -5.89        17.35 o
  -4  12   3         30.68         35.27         8.16 o
  -3  12   3        156.47        147.19        10.59 o
  -2  12   3          0.16          7.62         3.71 o
  -1  12   3        197.53        204.27        13.62 o
   0  12   3          0.98         16.92         9.23 o
   1  12   3          8.29         16.02         3.74 o
   2  12   3        107.85         92.56         9.39 o
   3  12   3          1.63          1.35         5.77 o
   4  12   3         25.26         27.30         8.45 o
   5  12   3         20.43         38.03        26.02 o
   6  12   3          8.09         39.94        24.22 o
  -6  13   3          7.54          9.17        20.62 o
  -5  13   3          3.09        -10.15        16.04 o
  -4  13   3         39.32         30.35         5.84 o
  -3  13   3        212.00        205.03        12.09 o
  -2  13   3         62.01         72.02         7.49 o
  -1  13   3        322.64        321.46        14.80 o
   0  13   3         17.48         19.85         5.76 o
   1  13   3         26.94         31.84         6.74 o
   2  13   3        213.40        227.71        14.23 o
   3  13   3         66.69         65.26         9.89 o
   4  13   3          0.05          7.08         8.05 o
   5  13   3          3.34         13.44        10.31 o
   6  13   3         50.27         63.83        28.81 o
  -6  14   3          0.28         15.71        21.60 o
  -5  14   3          0.43        -12.44        16.69 o
  -4  14   3         14.35         21.65         8.48 o
  -3  14   3        132.57        118.21         9.92 o
  -2  14   3         94.69        100.76         9.63 o
  -1  14   3         13.68         17.86         5.61 o
   0  14   3         38.16         28.88         5.71 o
   1  14   3         40.91         28.71         9.29 o
   2  14   3         10.78         13.45         6.01 o
   3  14   3          2.99         14.98         7.28 o
   4  14   3          2.12         -0.79         6.62 o
   5  14   3          0.11          3.23        10.51 o
  -5  15   3          0.60          8.18        20.95 o
  -4  15   3         45.83         59.83        11.47 o
  -3  15   3         21.03         18.33         8.08 o
  -2  15   3        326.04        298.24        15.79 o
  -1  15   3         36.67         33.84         7.54 o
   0  15   3         23.52         30.93         6.37 o
   1  15   3         88.26         87.61        10.12 o
   2  15   3         13.01          8.12         6.01 o
   3  15   3         51.86         44.63         9.60 o
   4  15   3          0.22         -0.01         9.80 o
   5  15   3          0.54         -5.03        10.85 o
  -5  16   3         28.79         47.14        25.86 o
  -4  16   3        100.73        109.67        14.76 o
  -3  16   3         76.71         85.55        14.23 o
  -2  16   3         64.06         64.89         8.42 o
  -1  16   3        193.46        201.08        13.09 o
   0  16   3         15.92         13.45         6.15 o
   1  16   3         35.05         25.22        10.58 o
   2  16   3         38.65         31.56         8.00 o
   3  16   3         34.95         28.06         9.28 o
   4  16   3          0.39         -0.88         8.31 o
   5  16   3          0.89         37.32        20.62 o
  -5  17   3         86.56         95.26        33.72 o
  -4  17   3          6.34         25.63        11.61 o
  -3  17   3          3.67          5.24         9.08 o
  -2  17   3         28.18         38.64         7.22 o
  -1  17   3        121.12        140.14        11.56 o
   0  17   3          0.85          3.96         5.74 o
   1  17   3         63.57         46.85         8.86 o
   2  17   3         54.52         29.66         9.51 o
   3  17   3         22.73         20.35         8.98 o
   4  17   3          1.18          0.53         8.38 o
  -4  18   3          0.43          4.04        11.60 o
  -3  18   3         19.48         25.57        11.27 o
  -2  18   3         29.12         20.56         7.45 o
  -1  18   3          0.68          8.19         6.58 o
   0  18   3         12.97         20.43         7.36 o
   1  18   3         40.88         35.70         8.63 o
   2  18   3          4.56         -9.86         8.20 o
   3  18   3         26.42         30.57        10.26 o
   4  18   3          1.56          3.18        11.13 o
  -3  19   3         14.50         13.71        13.77 o
  -2  19   3          0.75        -17.30        12.44 o
  -1  19   3          0.26         -5.05         8.40 o
   0  19   3         83.65         74.16        16.16 o
   1  19   3          4.19          6.67        10.00 o
   2  19   3         12.55         16.77        10.44 o
   3  19   3          8.87         15.58        12.00 o
  -3  20   3         16.57         35.82        17.07 o
  -2  20   3         28.79         28.81        15.88 o
  -1  20   3          0.06         12.46         8.08 o
   0  20   3         20.36         25.57         8.69 o
   1  20   3          1.25         17.89        11.07 o
   2  20   3          0.19         -4.78         9.66 o
  -1  21   3         13.36         33.63        12.66 o
   0  21   3         12.29         16.92        12.51 o
   1  21   3          0.72          6.14        10.73 o
  -8   0   4          9.83         33.72        22.59 o
  -6   0   4        449.52        409.76        33.60 o
  -4   0   4        320.67        335.71        14.99 o
  -2   0   4       3085.56       2919.52        70.36 o
   0   0   4       3799.03       3656.94       130.61 o
   2   0   4         45.85         50.68         3.72 o
   4   0   4         60.69         48.57         6.53 o
   6   0   4         11.15         24.55        18.66 o
  -8   1   4          1.14          7.57        14.35 o
  -7   1   4         52.91         53.28        12.99 o
  -6   1   4        309.32        286.41        22.44 o
  -5   1   4         47.66         49.10         6.53 o
  -4   1   4         29.37         39.45         4.73 o
  -3   1   4        102.90        111.57         6.33 o
  -2   1   4        109.97        106.78         5.14 o
  -1   1   4       1010.98        912.40        16.83 o
   0   1   4        427.53        399.54        12.69 o
   1   1   4       2102.67       2066.30        43.04 o
   2   1   4         10.25          7.64         1.94 o
   3   1   4         19.23         22.02         2.56 o
   4   1   4        223.40        223.90         9.01 o
   5   1   4         64.35         68.80         9.48 o
   6   1   4          7.91         -3.31         9.79 o
   7   1   4         33.27         38.94        16.96 o
  -8   2   4          1.00          2.32        11.46 o
  -7   2   4         41.32         32.81        11.62 o
  -6   2   4         15.24         14.08         9.62 o
  -5   2   4        243.85        226.80        12.71 o
  -4   2   4         10.91          9.23         5.43 o
  -3   2   4       1177.97       1267.23        23.71 o
  -2   2   4        333.30        299.44         7.53 o
  -1   2   4         37.51         39.82         2.85 o
   0   2   4        801.75        775.56        13.57 o
   1   2   4       8450.85       8191.31       158.11 o
   2   2   4        198.16        194.22         6.03 o
   3   2   4         56.42         59.96         4.25 o
   4   2   4        229.52        232.54         7.71 o
   5   2   4        121.52        102.78        13.89 o
   6   2   4         71.84         75.07        17.94 o
   7   2   4          7.41         16.57        13.42 o
  -8   3   4          0.17        -17.19        13.06 o
  -7   3   4          0.27         -4.46         8.72 o
  -6   3   4         14.22         18.83        10.76 o
  -5   3   4         81.65         93.46        15.59 o
  -4   3   4          0.47         -3.75         2.77 o
  -3   3   4        275.21        236.40         9.41 o
  -2   3   4        579.79        584.54        12.66 o
  -1   3   4        126.59        114.76         4.70 o
   0   3   4          1.10         -2.28         2.83 o
   1   3   4          9.67          6.25         2.82 o
   2   3   4        586.10        556.02        10.37 o
   3   3   4         19.17         20.02         2.27 o
   4   3   4          0.18          0.19         2.69 o
   5   3   4          0.08          5.43         5.91 o
   6   3   4          0.31         12.51        10.87 o
   7   3   4          6.66          6.23        13.74 o
  -8   4   4          1.11         -0.27        14.69 o
  -7   4   4         23.70         13.48        25.29 o
  -6   4   4        472.69        466.05        32.04 o
  -5   4   4        279.33        267.57        15.64 o
  -4   4   4         89.14        114.18         8.30 o
  -3   4   4        694.87        773.29        21.07 o
  -2   4   4       2303.15       2271.19        37.05 o
  -1   4   4         33.88         32.20         2.84 o
   0   4   4        444.33        410.68         9.44 o
   1   4   4        285.45        286.25         8.05 o
   2   4   4        141.83        165.26         6.18 o
   3   4   4          4.47          3.01         2.14 o
   4   4   4          1.56          1.27         2.44 o
   5   4   4          0.25          9.95         7.67 o
   6   4   4        143.33        127.02        22.44 o
   7   4   4          1.67        -12.11        10.35 o
  -8   5   4          1.56          3.98        15.26 o
  -7   5   4        195.05        202.86        26.75 o
  -6   5   4         34.05         33.15        14.89 o
  -5   5   4         46.72         57.83        10.72 o
  -4   5   4         52.20         63.86         5.28 o
  -3   5   4        620.82        695.49        13.56 o
  -2   5   4       3270.59       3483.96        54.96 o
  -1   5   4        315.61        303.11         7.53 o
   0   5   4          6.02          6.63         2.90 o
   1   5   4        148.15        152.85         6.68 o
   2   5   4        764.46        730.96        13.65 o
   3   5   4         15.94         13.04         2.65 o
   4   5   4         47.17         59.67         7.47 o
   5   5   4         69.05         85.35        11.31 o
   6   5   4         65.90         55.33        15.89 o
   7   5   4          0.14          1.26        12.51 o
  -7   6   4        125.78        151.50        23.74 o
  -6   6   4         20.22          4.26        11.57 o
  -5   6   4          0.70          5.32         9.52 o
  -4   6   4         18.52         26.77         4.85 o
  -3   6   4         48.44         61.96         4.43 o
  -2   6   4       2271.28       2456.48        40.57 o
  -1   6   4         78.93         96.07         5.81 o
   0   6   4          5.34          6.11         3.09 o
   1   6   4        270.63        261.14        10.18 o
   2   6   4       2024.57       2075.11        33.11 o
   3   6   4         78.93         87.40         6.99 o
   4   6   4        138.37        142.65        11.40 o
   5   6   4        154.57        157.71        11.31 o
   6   6   4         43.17         68.30        17.82 o
   7   6   4          3.21          1.96        15.71 o
  -7   7   4          7.13          7.07        14.89 o
  -6   7   4         30.38         36.40        14.47 o
  -5   7   4          0.32          5.96         5.64 o
  -4   7   4         14.72          9.60         4.12 o
  -3   7   4         90.96        109.17         6.35 o
  -2   7   4        314.13        341.33         9.69 o
  -1   7   4        238.20        238.43        10.10 o
   0   7   4          0.01          0.03         2.81 o
   1   7   4        254.00        290.89        12.17 o
   2   7   4       1677.71       1634.41        25.95 o
   3   7   4         16.45         14.35         3.59 o
   4   7   4        354.88        366.95        13.42 o
   5   7   4        112.66        101.67        10.97 o
   6   7   4          6.44         18.00        18.99 o
   7   7   4          0.75          7.53        21.60 o
  -7   8   4          8.55         29.45        15.70 o
  -6   8   4         23.25          3.27        17.35 o
  -5   8   4         58.46         41.25        19.31 o
  -4   8   4         23.01         28.93         6.10 o
  -3   8   4         65.45         71.26         5.60 o
  -2   8   4          1.80          1.34         2.95 o
  -1   8   4          7.83         13.07         3.60 o
   0   8   4        172.60        177.83         7.12 o
   1   8   4        468.09        566.91        11.61 o
   2   8   4        758.51        777.93        18.52 o
   3   8   4          4.32          1.04         3.85 o
   4   8   4         36.83         42.91         4.84 o
   5   8   4          0.80          5.78         6.76 o
   6   8   4         12.58         45.50        22.59 o
   7   8   4          7.41          2.62        17.35 o
  -7   9   4          0.03          4.10        13.61 o
  -6   9   4          0.30         -7.50        19.64 o
  -5   9   4        172.53        171.86        34.70 o
  -4   9   4        356.57        373.52        29.70 o
  -3   9   4          1.71          4.76         3.08 o
  -2   9   4         36.01         38.04         5.91 o
  -1   9   4       1166.39       1183.86        22.38 o
   0   9   4        666.38        755.83        16.81 o
   1   9   4        359.45        375.41         9.91 o
   2   9   4        210.70        224.36        10.57 o
   3   9   4         22.74         22.01         4.54 o
   4   9   4          9.89          5.29         4.40 o
   5   9   4         28.80         25.56        13.09 o
   6   9   4          9.66        -10.48        18.33 o
  -7  10   4          2.73          1.26        14.45 o
  -6  10   4          1.34          2.65        11.48 o
  -5  10   4          3.46         -6.55        13.75 o
  -4  10   4        240.42        237.67        13.89 o
  -3  10   4         18.97         18.85         4.88 o
  -2  10   4         89.87         93.82         7.77 o
  -1  10   4         57.74         63.45         5.52 o
   0  10   4        309.51        344.32        12.59 o
   1  10   4        111.13        103.22         7.69 o
   2  10   4          0.01          1.54         3.45 o
   3  10   4         27.36         22.12         6.12 o
   4  10   4          2.59         -0.86         5.09 o
   5  10   4         14.98         11.15         9.50 o
   6  10   4          1.59         17.68        18.66 o
  -7  11   4          7.53         13.50        15.81 o
  -6  11   4         12.98         -7.79        11.57 o
  -5  11   4         12.36         26.84        18.33 o
  -4  11   4         73.61         80.33        10.38 o
  -3  11   4          0.42          6.14         5.39 o
  -2  11   4          1.52          4.57         3.42 o
  -1  11   4         38.01         39.27         4.86 o
   0  11   4        275.37        293.74        10.93 o
   1  11   4          0.54         -0.46         2.48 o
   2  11   4         38.81         42.75         5.54 o
   3  11   4          0.67          3.06         5.53 o
   4  11   4         87.34         92.83         9.95 o
   5  11   4         11.14          7.13        10.23 o
   6  11   4          3.88          3.60        19.97 o
  -6  12   4          8.75         -6.87        15.39 o
  -5  12   4          9.69          3.27        17.68 o
  -4  12   4         95.99        102.62        12.03 o
  -3  12   4         28.85         22.02         5.39 o
  -2  12   4          0.70          1.69         3.56 o
  -1  12   4        188.14        188.49         9.70 o
   0  12   4         34.95         50.75         5.71 o
   1  12   4          8.54         -1.03         3.33 o
   2  12   4        139.74        149.20        10.74 o
   3  12   4        350.77        307.20        18.55 o
   4  12   4         65.35         62.44         9.48 o
   5  12   4          0.75         19.51        11.61 o
   6  12   4         23.95         22.59        20.62 o
  -6  13   4          0.26          0.98        18.66 o
  -5  13   4         33.83         33.72        20.95 o
  -4  13   4         53.98         76.98        11.97 o
  -3  13   4        285.22        244.85        13.78 o
  -2  13   4          3.90          9.47         4.88 o
  -1  13   4         17.57         23.51         5.15 o
   0  13   4         32.63         38.99         5.35 o
   1  13   4        162.86        155.15         9.59 o
   2  13   4          0.00         -4.00         5.07 o
   3  13   4         95.98         76.08         9.34 o
   4  13   4         23.00         30.65         9.78 o
   5  13   4          0.17          1.78        11.49 o
  -6  14   4          8.69         -8.18        18.33 o
  -5  14   4         14.06         32.08        23.90 o
  -4  14   4        288.39        256.86        15.48 o
  -3  14   4         35.51         42.46         6.82 o
  -2  14   4        146.14        160.36        11.26 o
  -1  14   4         30.30         34.87         6.34 o
   0  14   4         15.51         17.83         4.70 o
   1  14   4          0.97         -0.77         5.26 o
   2  14   4         45.59         51.08         8.49 o
   3  14   4         81.84         77.37        11.03 o
   4  14   4          1.85         17.90         8.70 o
   5  14   4          0.01          4.82        21.11 o
  -5  15   4          7.29         32.41        22.59 o
  -4  15   4          4.27          5.94         8.71 o
  -3  15   4          1.91          1.90         5.48 o
  -2  15   4         31.63         29.84         6.78 o
  -1  15   4          0.43          3.62         4.50 o
   0  15   4         61.61         64.00         6.99 o
   1  15   4         58.64         57.44         8.80 o
   2  15   4        124.64        105.04        14.98 o
   3  15   4         20.57         17.83         9.36 o
   4  15   4          1.27          4.18         9.67 o
   5  15   4          1.52          8.84        17.35 o
  -5  16   4         21.34         17.35        24.55 o
  -4  16   4         46.47         32.04        10.83 o
  -3  16   4          6.39         10.29         6.83 o
  -2  16   4        158.05        182.42        12.91 o
  -1  16   4         52.31         62.31         7.96 o
   0  16   4         16.53          9.02         6.44 o
   1  16   4          9.69         14.11         6.48 o
   2  16   4          4.07         -1.96         9.26 o
   3  16   4         40.35         36.88         9.24 o
   4  16   4         31.25         41.97        19.77 o
  -5  17   4         36.05         63.33        12.11 o
  -4  17   4          2.80         -2.08        10.90 o
  -3  17   4          5.34         12.77         9.62 o
  -2  17   4          5.06         15.38         6.99 o
  -1  17   4        189.48        189.75        15.30 o
   0  17   4         16.48         13.72         6.52 o
   1  17   4         26.38         28.59        10.02 o
   2  17   4          5.53          4.86         9.85 o
   3  17   4         10.75         18.86         9.11 o
   4  17   4         13.63          8.75        13.91 o
  -4  18   4          8.49          7.86        15.39 o
  -3  18   4         36.87         39.89        15.00 o
  -2  18   4        114.39         96.54        13.27 o
  -1  18   4        165.97        152.51        14.76 o
   0  18   4          2.08         -8.98         5.99 o
   1  18   4          2.74          8.41         7.10 o
   2  18   4          6.63          8.32        12.77 o
   3  18   4         16.96         33.19        10.90 o
  -3  19   4          5.14         29.30        14.93 o
  -2  19   4          4.29         20.14        14.15 o
  -1  19   4         51.09         61.88        10.31 o
   0  19   4         41.65         29.88         9.36 o
   1  19   4          5.52          3.99         8.22 o
   2  19   4          0.16         -2.41        18.32 o
   3  19   4          0.03          8.79        11.48 o
  -2  20   4         10.28         15.90        15.38 o
  -1  20   4          0.38         10.36         7.93 o
   0  20   4        101.73         74.37        12.31 o
   1  20   4          2.35         10.93         7.61 o
   2  20   4         15.23         30.17        12.41 o
  -1  21   4          1.09          0.42        14.56 o
   0  21   4         20.90         22.97        10.16 o
  -7   0   5         44.33         44.85        22.26 o
  -5   0   5        187.03        195.53        14.65 o
  -3   0   5        620.22        587.48        14.55 o
  -1   0   5          0.09         -0.32         2.91 o
   1   0   5         18.20         12.11         6.55 o
   3   0   5        133.27        149.18         7.09 o
   5   0   5          5.65         -0.98        13.09 o
   7   0   5          0.31         18.33        20.95 o
  -8   1   5          0.66        -14.51        14.58 o
  -7   1   5         41.43         35.68        14.58 o
  -6   1   5         72.35         76.24        28.97 o
  -5   1   5         89.86         84.76         6.68 o
  -4   1   5        141.85        148.79        13.98 o
  -3   1   5        355.40        377.18         8.14 o
  -2   1   5       1340.54       1252.41        20.05 o
  -1   1   5       1036.10       1031.04        19.23 o
   0   1   5        604.72        549.27        13.03 o
   1   1   5         56.13         62.58         6.12 o
   2   1   5          4.92          5.03         2.17 o
   3   1   5         48.19         43.09         3.49 o
   4   1   5        202.90        214.35         7.77 o
   5   1   5        129.30        132.13        16.64 o
   6   1   5         64.71         57.20        17.00 o
   7   1   5          0.42         -3.81        11.98 o
  -8   2   5          0.28          9.98        15.02 o
  -7   2   5          0.05         13.74        10.27 o
  -6   2   5        548.67        554.69        30.96 o
  -5   2   5         59.91         69.89         6.40 o
  -4   2   5         98.98        106.51         7.10 o
  -3   2   5        228.37        265.44         7.37 o
  -2   2   5        194.18        202.81         6.68 o
  -1   2   5         91.61        102.02         5.17 o
   0   2   5       1082.83       1032.31        18.89 o
   1   2   5        124.14        105.80         6.85 o
   2   2   5          8.15          5.51         3.25 o
   3   2   5         37.47         35.47         3.68 o
   4   2   5        104.21        106.36         5.52 o
   5   2   5         62.27         52.38        13.80 o
   6   2   5         17.52         25.32        13.93 o
   7   2   5         14.32         31.68        15.61 o
  -8   3   5          0.02         -6.95        10.78 o
  -7   3   5          7.04         20.36        11.40 o
  -6   3   5         53.90         41.76        12.20 o
  -5   3   5         35.81         35.01         7.28 o
  -4   3   5          1.78          2.14         3.31 o
  -3   3   5          8.49         12.58         2.12 o
  -2   3   5        385.50        397.48         9.45 o
  -1   3   5        957.38       1014.07        17.00 o
   0   3   5        791.82        761.07        15.05 o
   1   3   5          1.49         -0.20         2.57 o
   2   3   5         19.24         21.57         2.67 o
   3   3   5         20.88         17.48         3.32 o
   4   3   5          0.04         -0.20         3.04 o
   5   3   5        364.24        366.17        34.90 o
   6   3   5          2.95         10.91        15.88 o
   7   3   5          0.09         18.72        15.05 o
  -8   4   5          4.30          9.14        14.45 o
  -7   4   5         42.06         49.77        13.31 o
  -6   4   5          0.14        -10.81         7.21 o
  -5   4   5        240.94        213.70        17.91 o
  -4   4   5         57.27         61.39         5.10 o
  -3   4   5          4.27          3.56         2.19 o
  -2   4   5       4177.85       4323.04        62.30 o
  -1   4   5          0.90          0.30         1.99 o
   0   4   5       1186.01       1186.13        24.50 o
   1   4   5        218.35        219.87         7.20 o
   2   4   5        751.83        741.69        13.24 o
   3   4   5        114.50        114.21         5.46 o
   4   4   5         13.58         12.58         2.72 o
   5   4   5         48.26         48.70         8.93 o
   6   4   5         42.33         54.14        16.78 o
   7   4   5          4.17         31.75        16.55 o
  -8   5   5          0.00         -4.16        13.36 o
  -7   5   5         36.96         29.98        16.26 o
  -6   5   5          6.49          0.82         8.69 o
  -5   5   5         28.56         18.91         8.53 o
  -4   5   5         96.80         87.03         6.26 o
  -3   5   5       1078.02       1123.77        20.42 o
  -2   5   5       1185.14       1201.10        20.70 o
  -1   5   5         48.96         55.91         4.65 o
   0   5   5         29.06         33.83         4.73 o
   1   5   5       2607.29       2685.95        50.94 o
   2   5   5       9303.28       8908.96       126.10 o
   3   5   5         20.40         29.39         3.72 o
   4   5   5          7.18          4.83         2.88 o
   5   5   5         16.70         19.18         7.37 o
   6   5   5         85.03         72.83        21.44 o
   7   5   5          3.24          6.09        13.49 o
  -7   6   5          1.09          3.55        12.72 o
  -6   6   5         55.55         48.37        15.39 o
  -5   6   5         69.17         39.55        12.84 o
  -4   6   5        270.69        272.51        13.67 o
  -3   6   5        111.81        124.05         8.22 o
  -2   6   5         15.89         18.96         3.32 o
  -1   6   5        438.69        402.66        10.71 o
   0   6   5          5.55          6.96         2.99 o
   1   6   5       1221.60       1239.00        30.17 o
   2   6   5       8119.46       7888.91       110.43 o
   3   6   5          0.18          2.06         2.46 o
   4   6   5        142.11        158.89         7.15 o
   5   6   5          7.54          5.81         7.06 o
   6   6   5         24.72         20.60        14.00 o
   7   6   5          0.09         12.44        21.93 o
  -7   7   5         19.42         20.94        13.88 o
  -6   7   5          0.81          8.06        10.76 o
  -5   7   5        114.53        124.75        14.28 o
  -4   7   5          0.02         -0.81         3.59 o
  -3   7   5          8.59          9.50         3.06 o
  -2   7   5          3.02          1.13         2.58 o
  -1   7   5         31.76         28.37         4.29 o
   0   7   5         99.63        104.45         8.10 o
   1   7   5        367.69        392.15        14.47 o
   2   7   5       1060.79        970.58        25.76 o
   3   7   5        391.00        369.45        14.60 o
   4   7   5        230.97        232.62         8.77 o
   5   7   5        132.98        110.90        37.15 o
   6   7   5         10.47         54.67        22.26 o
  -7   8   5         82.71         91.00        24.88 o
  -6   8   5         56.89         35.37        13.90 o
  -5   8   5         10.11          7.53        16.37 o
  -4   8   5         18.03         18.20         5.53 o
  -3   8   5          6.27          6.99         4.28 o
  -2   8   5        613.81        644.00        20.56 o
  -1   8   5        300.41        315.62        12.10 o
   0   8   5        681.55        747.00        21.69 o
   1   8   5          8.08          2.73         2.77 o
   2   8   5         57.78         61.56         6.42 o
   3   8   5          0.00         -0.66         3.94 o
   4   8   5        126.10        124.88         8.17 o
   5   8   5        176.41        128.02        17.34 o
   6   8   5         40.53         92.64        31.10 o
  -7   9   5         32.57         45.71        18.25 o
  -6   9   5          0.06         -9.27         9.72 o
  -5   9   5        116.42         46.16        21.93 o
  -4   9   5         43.57         38.60         4.68 o
  -3   9   5         15.54          9.72         3.67 o
  -2   9   5         27.49         25.66         5.15 o
  -1   9   5        861.18        855.63        27.44 o
   0   9   5       1691.15       1788.01        44.13 o
   1   9   5         50.44         45.54         4.72 o
   2   9   5        167.84        183.68         9.61 o
   3   9   5         47.32         55.62         7.39 o
   4   9   5        190.99        195.08        11.13 o
   5   9   5         29.17         13.88        15.22 o
   6   9   5          3.29         16.04        16.04 o
  -7  10   5         84.80         87.16        25.70 o
  -6  10   5          2.30          2.43        11.57 o
  -5  10   5         89.50         88.71        28.15 o
  -4  10   5         41.11         30.52         7.25 o
  -3  10   5        130.76        152.06         9.26 o
  -2  10   5         36.96         40.99         5.97 o
  -1  10   5        647.13        654.59        16.34 o
   0  10   5         98.85         85.71         7.88 o
   1  10   5        198.51        204.37         9.44 o
   2  10   5          3.48          5.78         3.73 o
   3  10   5          3.29         -2.67         5.27 o
   4  10   5         40.33         31.64         7.51 o
   5  10   5          9.75         12.10        10.51 o
   6  10   5          0.24         -4.58        17.35 o
  -7  11   5          0.01          3.78        14.87 o
  -6  11   5          2.23          7.80        13.36 o
  -5  11   5         23.37          6.87        16.04 o
  -4  11   5         13.56         12.91         6.72 o
  -3  11   5          4.04          6.23         6.75 o
  -2  11   5         25.22         23.75         4.71 o
  -1  11   5         24.43         26.90         4.14 o
   0  11   5        165.31        162.35         8.59 o
   1  11   5         51.18         53.35         5.50 o
   2  11   5         40.68         40.50         6.20 o
   3  11   5        711.15        700.88        40.44 o
   4  11   5          0.27         -4.95         5.53 o
   5  11   5          0.21          3.14        10.72 o
   6  11   5         13.81          5.24        19.64 o
  -6  12   5          0.02         -6.22        18.99 o
  -5  12   5         13.17        -11.13        13.42 o
  -4  12   5         71.55         61.02        10.32 o
  -3  12   5          4.91          4.94         5.74 o
  -2  12   5         30.68         29.84         5.70 o
  -1  12   5         18.89         20.22         4.66 o
   0  12   5         93.85         96.91         6.56 o
   1  12   5         10.39         12.45         3.37 o
   2  12   5         84.25         66.10         9.09 o
   3  12   5          7.58          4.90         5.60 o
   4  12   5         19.93         25.82         7.90 o
   5  12   5          0.56         12.20        10.52 o
   6  12   5          5.01          9.49        18.99 o
  -6  13   5         16.41         15.06        21.28 o
  -5  13   5         18.87         28.48        21.93 o
  -4  13   5         95.62        101.87        12.84 o
  -3  13   5        126.43        137.08        11.15 o
  -2  13   5         22.79         33.06         6.07 o
  -1  13   5          5.67         -2.27         4.22 o
   0  13   5          6.82         17.22         4.04 o
   1  13   5          4.74         -0.14         3.53 o
   2  13   5        190.89        190.27        14.53 o
   3  13   5        132.46        129.26        11.33 o
   4  13   5          1.81         14.22         9.07 o
   5  13   5          8.26         16.83        13.91 o
  -6  14   5          0.08          5.89        21.60 o
  -5  14   5          0.12          8.51        18.33 o
  -4  14   5        215.52        175.47        13.19 o
  -3  14   5         19.18         24.11         6.33 o
  -2  14   5          9.97         12.67         5.23 o
  -1  14   5         17.83         21.91         5.73 o
   0  14   5         32.59         29.37         6.60 o
   1  14   5         69.43         70.51         9.40 o
   2  14   5         58.34         61.52        15.64 o
   3  14   5         11.54          3.16         5.85 o
   4  14   5          2.51         -3.83         7.66 o
   5  14   5          0.38          2.78        11.33 o
  -5  15   5          1.88          3.52         9.82 o
  -4  15   5          2.40          3.79         8.33 o
  -3  15   5         61.05         64.78         9.62 o
  -2  15   5         24.11         18.75         6.22 o
  -1  15   5        162.37        190.25        14.95 o
   0  15   5         11.39          5.10         5.50 o
   1  15   5          2.18          5.49         5.74 o
   2  15   5         34.57         27.67         7.74 o
   3  15   5         16.39         19.60         6.85 o
   4  15   5          0.56          1.69         8.31 o
   5  15   5          6.08         13.22        15.88 o
  -5  16   5          5.92         16.37         9.05 o
  -4  16   5         90.26         84.16        14.26 o
  -3  16   5         19.97         31.20         7.87 o
  -2  16   5         20.63          9.16         6.74 o
  -1  16   5         83.20         95.24        10.96 o
   0  16   5          0.02          7.86         6.14 o
   1  16   5          4.80          5.71         5.92 o
   2  16   5          0.11         -1.93         6.22 o
   3  16   5         26.39         43.44        18.29 o
   4  16   5          5.17         17.05         9.96 o
  -4  17   5         18.59         10.48        16.04 o
  -3  17   5         55.64         58.39        10.46 o
  -2  17   5         32.52         42.34        18.44 o
  -1  17   5          5.69         10.17         7.00 o
   0  17   5         31.73         39.32         8.74 o
   1  17   5         19.62         23.52         7.59 o
   2  17   5          8.34          9.15        16.27 o
   3  17   5         71.69        102.16        19.09 o
   4  17   5          0.11         20.83        12.38 o
  -4  18   5         19.03         30.12        18.66 o
  -3  18   5          0.00         16.58        12.71 o
  -2  18   5         21.61          4.53         7.45 o
  -1  18   5          6.25          6.86         6.88 o
   0  18   5         90.89         72.37        11.40 o
   1  18   5         18.03         21.32         7.88 o
   2  18   5          1.15         -7.85         8.93 o
   3  18   5         20.07         19.06         9.48 o
  -3  19   5          3.14         11.55        17.68 o
  -2  19   5          1.47          8.78         8.60 o
  -1  19   5         29.49         36.56         8.74 o
   0  19   5         40.38         35.16         9.93 o
   1  19   5          8.09         10.30         7.98 o
   2  19   5          0.13        -10.20         8.03 o
  -2  20   5          6.85         38.46        17.80 o
  -1  20   5         26.16         26.57         8.40 o
   0  20   5         77.36        125.16        29.89 o
   1  20   5          3.22          1.42        10.12 o
  -8   0   6          0.00         13.75        21.28 o
  -6   0   6        290.41        276.61        38.63 o
  -4   0   6         11.75         15.83         5.75 o
  -2   0   6        128.33        115.04         8.69 o
   0   0   6        478.11        451.41        27.82 o
   2   0   6         64.96         66.01         4.72 o
   4   0   6         91.57         84.89        14.15 o
   6   0   6         17.01          5.56        16.04 o
  -8   1   6          0.64          8.85        23.41 o
  -7   1   6          0.27          2.16        11.92 o
  -6   1   6        593.00        626.65        37.28 o
  -5   1   6         24.62          3.12        10.64 o
  -4   1   6         14.16         19.23         4.45 o
  -3   1   6       1201.31       1222.22        22.86 o
  -2   1   6       1903.54       1920.44        29.49 o
  -1   1   6        627.45        630.72        15.26 o
   0   1   6        386.88        376.96        14.16 o
   1   1   6          0.95         -0.06         2.10 o
   2   1   6        374.91        356.65        10.05 o
   3   1   6        307.09        317.67         9.02 o
   4   1   6          2.96          2.27         3.62 o
   5   1   6         22.30         25.26        18.17 o
   6   1   6          0.54          7.93        12.60 o
   7   1   6         17.49         22.47        18.49 o
  -8   2   6          0.00          0.10        13.65 o
  -7   2   6          1.59         -7.33        10.72 o
  -6   2   6        409.22        383.09        31.31 o
  -5   2   6        512.95        515.48        33.42 o
  -4   2   6          0.35          0.74         2.58 o
  -3   2   6          3.12         -0.93         1.73 o
  -2   2   6        664.51        645.18        13.53 o
  -1   2   6         12.04         12.11         2.71 o
   0   2   6        174.20        156.91         8.62 o
   1   2   6        725.58        723.70        20.17 o
   2   2   6        108.26        106.47         6.06 o
   3   2   6         93.28        102.94         5.73 o
   4   2   6          0.00         -2.85         4.02 o
   5   2   6        198.01        209.54        26.64 o
   6   2   6         35.48         41.38        16.16 o
   7   2   6          3.28          0.60        15.55 o
  -8   3   6          0.44         -4.95        24.06 o
  -7   3   6         23.09         14.75        14.07 o
  -6   3   6         66.92         62.70        13.40 o
  -5   3   6         47.78         53.01        10.77 o
  -4   3   6         13.33         17.14         3.45 o
  -3   3   6         65.20         57.70         4.18 o
  -2   3   6         16.44          8.99         2.87 o
  -1   3   6        534.21        552.13        15.34 o
   0   3   6         68.96         86.43        10.77 o
   1   3   6         91.45         86.48         6.03 o
   2   3   6        281.56        299.23         9.08 o
   3   3   6        132.46        125.19         5.71 o
   4   3   6         14.15         12.65         3.68 o
   5   3   6          1.42          6.06         5.90 o
   6   3   6         11.74         23.87        15.71 o
   7   3   6          0.51          8.45        14.69 o
  -8   4   6          2.18         -1.08        13.88 o
  -7   4   6         12.68          4.26        10.81 o
  -6   4   6          5.13        -11.59         8.55 o
  -5   4   6         13.61          6.95         7.78 o
  -4   4   6         10.00          8.13         3.42 o
  -3   4   6        330.45        337.96         9.33 o
  -2   4   6          4.09          3.82         2.62 o
  -1   4   6         39.24         35.73         3.39 o
   0   4   6        568.52        539.67        25.04 o
   1   4   6        204.86        230.59         7.58 o
   2   4   6       2190.09       2238.14        37.29 o
   3   4   6         15.87         17.29         4.21 o
   4   4   6         23.66         22.75         4.70 o
   5   4   6          0.60         11.44         6.61 o
   6   4   6          0.72          8.64        12.21 o
   7   4   6          0.19          1.35        17.35 o
  -7   5   6          6.94         18.75        10.78 o
  -6   5   6         42.58         30.06        10.82 o
  -5   5   6          9.53         -4.71         7.84 o
  -4   5   6        100.19        112.85         8.73 o
  -3   5   6        406.73        414.98        11.69 o
  -2   5   6          4.18          1.48         2.74 o
  -1   5   6        266.61        281.75        10.31 o
   0   5   6         12.09          7.01         3.58 o
   1   5   6       1534.65       1611.36        29.67 o
   2   5   6        770.57        790.64        17.14 o
   3   5   6        235.50        219.83        11.00 o
   4   5   6         16.47         12.22         3.83 o
   5   5   6         96.03        107.22        16.63 o
   6   5   6         52.84         50.82        17.84 o
  -7   6   6         15.91          8.85        13.77 o
  -6   6   6         61.90         82.11        66.61 o
  -5   6   6         15.99         13.25         6.94 o
  -4   6   6         21.98         11.28         3.88 o
  -3   6   6          2.44          2.53         2.70 o
  -2   6   6        264.78        306.97         9.57 o
  -1   6   6        159.98        179.92         8.58 o
   0   6   6        396.03        398.29        12.03 o
   1   6   6        608.50        660.05        16.58 o
   2   6   6        274.39        310.57        11.82 o
   3   6   6         13.43         13.01         4.09 o
   4   6   6          4.32         -3.24         3.41 o
   5   6   6          0.21         -1.12         7.06 o
   6   6   6        120.24        139.60        24.61 o
  -7   7   6          2.26         -2.71        13.06 o
  -6   7   6         60.08         76.37        16.88 o
  -5   7   6        233.92        206.09        22.69 o
  -4   7   6        154.62        149.11        10.82 o
  -3   7   6         90.40         97.10         7.46 o
  -2   7   6         28.05         24.42         3.82 o
  -1   7   6         94.54         96.29        11.25 o
   0   7   6         12.13         13.15         4.36 o
   1   7   6        219.23        255.05        13.90 o
   2   7   6         81.57         80.54         6.59 o
   3   7   6          0.01          2.69         3.54 o
   4   7   6         36.24         42.04         6.62 o
   5   7   6         52.12         61.55        11.04 o
   6   7   6          5.94        -16.04        13.42 o
  -7   8   6          1.33         13.16        12.95 o
  -6   8   6          3.34         10.73        11.19 o
  -5   8   6         49.26         70.38        23.90 o
  -4   8   6         30.96         26.65         4.92 o
  -3   8   6        133.86        140.30         9.07 o
  -2   8   6        109.50        135.31         7.81 o
  -1   8   6        322.78        304.36        18.30 o
   0   8   6        171.26        217.50        12.64 o
   1   8   6        251.97        239.37        13.60 o
   2   8   6         88.39         79.67         6.61 o
   3   8   6         97.15         98.01         9.26 o
   4   8   6        559.80        529.69        18.61 o
   5   8   6         40.81         54.56        12.83 o
   6   8   6          0.00         11.78        15.71 o
  -7   9   6          1.36         -3.82        12.84 o
  -6   9   6         24.92         33.10        16.86 o
  -5   9   6         10.21         -9.17        13.09 o
  -4   9   6          7.84          5.78         4.71 o
  -3   9   6        298.67        339.44        12.61 o
  -2   9   6          0.23          5.77         4.46 o
  -1   9   6        780.05        764.20        19.79 o
   0   9   6         90.30         87.22         8.63 o
   1   9   6        176.03        189.74         8.99 o
   2   9   6         44.29         32.80         5.56 o
   3   9   6       1631.01       1440.72        40.84 o
   4   9   6        340.21        321.99        15.36 o
   5   9   6          2.05          8.04         9.55 o
   6   9   6          2.59         50.41        24.22 o
  -7  10   6          2.10          0.86        14.57 o
  -6  10   6          4.85         -3.24        11.25 o
  -5  10   6          0.28          3.93        16.37 o
  -4  10   6          9.39          4.29         6.12 o
  -3  10   6        238.99        250.33        12.99 o
  -2  10   6          3.06          5.00         4.34 o
  -1  10   6        151.26        158.91         9.00 o
   0  10   6         64.32         72.98         9.78 o
   1  10   6          3.10          3.56         3.15 o
   2  10   6         20.74         23.86         5.10 o
   3  10   6        139.64        137.32        13.57 o
   4  10   6         23.14         23.42         6.51 o
   5  10   6          5.36         10.32         9.90 o
   6  10   6          3.31          6.55        16.37 o
  -7  11   6         20.40         11.90        15.75 o
  -6  11   6          2.31         18.66        13.84 o
  -5  11   6          0.57          1.64        17.35 o
  -4  11   6          6.24          6.26         6.82 o
  -3  11   6         52.06         47.81         8.21 o
  -2  11   6          0.81         -1.77         4.22 o
  -1  11   6         34.76         33.34         5.25 o
   0  11   6         37.03         33.78         5.42 o
   1  11   6         58.72         71.41         6.39 o
   2  11   6          2.55          2.56         4.94 o
   3  11   6         31.82         25.73         7.22 o
   4  11   6          7.33          5.84         5.96 o
   5  11   6          0.93         26.39        10.74 o
   6  11   6          4.68          4.67        11.14 o
  -6  12   6          0.13         -0.98        20.95 o
  -5  12   6         28.33         40.92        21.93 o
  -4  12   6         40.12         37.61         9.58 o
  -3  12   6        256.02        282.37        17.33 o
  -2  12   6         18.49         20.05         5.16 o
  -1  12   6         92.46         98.30         7.25 o
   0  12   6        113.80        113.64        10.23 o
   1  12   6        111.43         99.27         7.54 o
   2  12   6          3.85         -0.86         5.17 o
   3  12   6         25.25         14.56         6.87 o
   4  12   6         15.32         13.29        10.37 o
   5  12   6          2.05          9.72        16.86 o
  -6  13   6          5.27          4.58        18.33 o
  -5  13   6         18.41         35.03        20.95 o
  -4  13   6        184.78        138.74        14.68 o
  -3  13   6          1.32          2.12         5.31 o
  -2  13   6         38.56         33.57         6.48 o
  -1  13   6        155.73        152.14        10.35 o
   0  13   6          3.76          6.67         4.44 o
   1  13   6          6.30         10.50         5.49 o
   2  13   6          3.06         17.73        18.87 o
   3  13   6          2.87          6.84         5.69 o
   4  13   6          0.25          9.49         7.85 o
   5  13   6         10.33         16.31         7.44 o
  -6  14   6          1.97         -2.62        23.57 o
  -5  14   6         10.63          8.51        20.95 o
  -4  14   6          3.07         -0.52         6.28 o
  -3  14   6          1.29         -3.80         6.93 o
  -2  14   6        229.87        243.22        14.38 o
  -1  14   6        119.84        121.26         9.84 o
   0  14   6        181.58        161.60        13.80 o
   1  14   6          0.28         -3.29         4.78 o
   2  14   6          0.89         -4.01         5.63 o
   3  14   6          5.53          9.41         6.05 o
   4  14   6         12.96         13.74         9.15 o
   5  14   6          1.30          3.60         8.01 o
  -5  15   6         26.26         34.26        14.08 o
  -4  15   6        151.14        142.66        13.48 o
  -3  15   6        126.85        125.52        12.10 o
  -2  15   6         18.11         21.19         6.66 o
  -1  15   6         11.69         13.78         6.70 o
   0  15   6         41.90         43.11         8.55 o
   1  15   6          7.09         11.19         6.32 o
   2  15   6          7.55         12.36         8.74 o
   3  15   6         24.72         21.17         7.19 o
   4  15   6          5.15          9.89         9.44 o
  -5  16   6         17.86         36.34        12.44 o
  -4  16   6         96.30        109.33        22.59 o
  -3  16   6          0.46          9.95        10.29 o
  -2  16   6        265.07        224.98        16.57 o
  -1  16   6         11.05         10.84         8.50 o
   0  16   6          4.21          1.00         5.57 o
   1  16   6          1.25          9.65         6.17 o
   2  16   6          1.41          4.53         6.48 o
   3  16   6         39.43         36.36        12.44 o
   4  16   6          0.03         14.08         9.84 o
  -4  17   6          6.27          0.33        15.06 o
  -3  17   6          3.04          5.95         7.52 o
  -2  17   6          2.88         14.73         7.28 o
  -1  17   6         52.06         56.31         9.83 o
   0  17   6         47.47         63.61         9.87 o
   1  17   6         13.77         11.32         6.83 o
   2  17   6          4.65          2.20         6.95 o
   3  17   6          0.82         17.27         9.52 o
  -4  18   6          4.07         -4.58        16.37 o
  -3  18   6         14.11         35.68        15.61 o
  -2  18   6         79.65         63.00        10.36 o
  -1  18   6         46.13         48.82         9.94 o
   0  18   6         16.16         23.86         9.17 o
   1  18   6          0.07          6.95         7.18 o
   2  18   6         11.24          8.64        19.52 o
   3  18   6          2.83         24.13        10.29 o
  -3  19   6          0.24          7.00        14.00 o
  -2  19   6          3.48          0.68         8.42 o
  -1  19   6          1.04         -2.39         7.21 o
   0  19   6         10.14          6.79         8.93 o
   1  19   6          1.32          4.99         7.75 o
   2  19   6          1.61          8.51        16.06 o
  -2  20   6          1.90         -6.04        13.65 o
  -1  20   6         34.25         29.82         9.40 o
   0  20   6          7.70          8.88         7.09 o
   1  20   6          0.39          3.72        10.90 o
  -7   0   7          3.77         11.13        18.99 o
  -5   0   7         24.16         -7.53        14.40 o
  -3   0   7          0.08          1.51         2.98 o
  -1   0   7       4176.50       4172.89       122.96 o
   1   0   7          2.42          4.58         7.20 o
   3   0   7         81.01         86.06         5.96 o
   5   0   7         62.25         76.60        24.88 o
  -8   1   7          3.40         16.09        18.49 o
  -7   1   7          6.30         -2.46        11.40 o
  -6   1   7         45.15         61.98        15.28 o
  -5   1   7          5.97         -8.82        15.55 o
  -4   1   7        209.00        206.53         7.49 o
  -3   1   7         17.06         13.31         3.01 o
  -2   1   7       2469.32       2514.01        39.89 o
  -1   1   7        479.49        464.09        13.13 o
   0   1   7        354.34        338.48        12.85 o
   1   1   7        181.70        186.50        10.32 o
   2   1   7        700.39        676.98        21.06 o
   3   1   7         11.74         13.90         2.99 o
   4   1   7          0.00          4.16         4.22 o
   5   1   7          6.13          4.81         6.35 o
   6   1   7          4.76         13.59        12.25 o
  -8   2   7          0.01          8.64        16.03 o
  -7   2   7          0.37         24.88        13.76 o
  -6   2   7          0.36          4.46        20.62 o
  -5   2   7       2267.04       2364.50        79.74 o
  -4   2   7          9.52         12.41         2.99 o
  -3   2   7        185.53        189.33        10.69 o
  -2   2   7        145.36        186.07         7.83 o
  -1   2   7         37.14         35.34         4.46 o
   0   2   7        131.63        120.67         8.33 o
   1   2   7        279.64        273.57        11.54 o
   2   2   7        929.58        931.40        19.95 o
   3   2   7          8.26          8.06         2.96 o
   4   2   7         11.42         11.70         4.43 o
   5   2   7          5.61         12.19         6.35 o
   6   2   7         16.88          7.71        18.00 o
  -8   3   7          0.33          1.93        15.02 o
  -7   3   7         10.66         29.79        21.77 o
  -6   3   7         92.78        114.53        18.69 o
  -5   3   7         35.32         24.55        14.24 o
  -4   3   7          0.17          3.51         3.25 o
  -3   3   7         44.88         52.90         4.80 o
  -2   3   7         16.78         19.39         3.35 o
  -1   3   7        144.63        149.73         8.22 o
   0   3   7        227.41        221.11         8.28 o
   1   3   7         29.02         27.10         4.25 o
   2   3   7         68.72         69.85         5.20 o
   3   3   7         23.95         25.44         3.53 o
   4   3   7          0.08         -1.87         3.77 o
   5   3   7         14.96         15.66         7.08 o
   6   3   7        106.06        124.78        24.35 o
  -7   4   7          0.03         -4.58        12.27 o
  -6   4   7        156.78        141.16        20.48 o
  -5   4   7        181.82        231.99        40.92 o
  -4   4   7          5.74         -2.16         3.31 o
  -3   4   7        219.85        264.78        10.58 o
  -2   4   7          3.52          0.35         2.61 o
  -1   4   7        101.17        121.88         8.08 o
   0   4   7        145.12        158.68         9.12 o
   1   4   7        351.17        362.16        20.06 o
   2   4   7        442.36        427.92        11.59 o
   3   4   7         63.50         54.25         4.87 o
   4   4   7          5.71          9.24         4.23 o
   5   4   7         83.96        101.30        15.23 o
   6   4   7         79.42         96.55        21.72 o
  -7   5   7          2.31         -8.34        12.11 o
  -6   5   7        216.65        218.72        20.49 o
  -5   5   7         64.71         68.90         9.83 o
  -4   5   7        311.23        325.61        18.26 o
  -3   5   7        190.00        223.14        16.73 o
  -2   5   7         98.47        112.81         6.46 o
  -1   5   7         43.01         33.36         6.05 o
   0   5   7          0.42          5.93         4.30 o
   1   5   7        257.27        304.49         9.41 o
   2   5   7         62.42         73.26         6.94 o
   3   5   7         81.84         99.54         7.68 o
   4   5   7         40.77         41.60         5.75 o
   5   5   7        201.17        194.63        17.13 o
   6   5   7          6.62         11.43        13.19 o
  -7   6   7          1.62         -3.58        14.24 o
  -6   6   7         52.71         85.65        16.85 o
  -5   6   7         58.59         58.55         8.41 o
  -4   6   7        185.39        175.24         6.87 o
  -3   6   7          7.43          9.05         3.20 o
  -2   6   7         54.37         89.33         6.61 o
  -1   6   7        155.38        166.26         9.30 o
   0   6   7        164.76        167.46        10.59 o
   1   6   7        141.22        146.73         6.59 o
   2   6   7        206.91        212.75         8.08 o
   3   6   7          0.01          0.53         3.85 o
   4   6   7         25.29         22.30         5.33 o
   5   6   7        143.05        150.00        15.94 o
   6   6   7         35.22         35.19        15.74 o
  -7   7   7          3.50         11.57        13.36 o
  -6   7   7         14.02          7.21        11.18 o
  -5   7   7         22.88         13.90        10.62 o
  -4   7   7         26.77         32.24         4.30 o
  -3   7   7          9.68          5.50         3.50 o
  -2   7   7        171.06        189.46        12.66 o
  -1   7   7        655.32        646.57        19.52 o
   0   7   7         28.76         32.62         5.44 o
   1   7   7         25.25         21.41         4.46 o
   2   7   7         21.98         26.07         3.67 o
   3   7   7        158.50        140.67         9.49 o
   4   7   7         89.78         94.89        11.71 o
   5   7   7          0.64          1.12         6.95 o
   6   7   7          4.11          4.12        15.55 o
  -7   8   7         36.85         30.44        15.85 o
  -6   8   7         21.29         20.61        14.40 o
  -5   8   7          1.67         -5.24        13.09 o
  -4   8   7          7.39         12.93         4.28 o
  -3   8   7         35.07         38.01         5.06 o
  -2   8   7         90.14         82.40         7.62 o
  -1   8   7        857.74        803.68        28.27 o
   0   8   7        230.48        215.48        13.01 o
   1   8   7        137.60        145.67         8.87 o
   2   8   7        230.63        239.89        15.37 o
   3   8   7        158.56        149.24        11.42 o
   4   8   7         12.75         18.11         6.95 o
   5   8   7          0.03          2.66         9.04 o
   6   8   7          0.31          9.14         8.66 o
  -7   9   7          0.31         -7.03        13.13 o
  -6   9   7         50.36         23.96        14.07 o
  -5   9   7          4.83         16.37        16.37 o
  -4   9   7         10.00          8.12         4.95 o
  -3   9   7         12.27         11.93         4.41 o
  -2   9   7         72.75         62.22         6.08 o
  -1   9   7          7.64         11.95         5.95 o
   0   9   7         21.21         21.56         5.78 o
   1   9   7         26.91         31.32         6.49 o
   2   9   7         42.33         33.22         6.94 o
   3   9   7        865.13        803.00        24.16 o
   4   9   7         82.67         99.04        11.05 o
   5   9   7          4.63         -2.59         9.36 o
   6   9   7          0.02         42.82        11.98 o
  -7  10   7          2.36          0.11        18.00 o
  -6  10   7          0.98          8.66        12.84 o
  -5  10   7         28.32          5.24        15.06 o
  -4  10   7        119.07        124.60        12.53 o
  -3  10   7        247.02        263.30        15.83 o
  -2  10   7          2.51          2.32         4.17 o
  -1  10   7         71.24         70.59         7.92 o
   0  10   7          7.09         10.96         4.99 o
   1  10   7          2.73          5.77         5.53 o
   2  10   7        179.73        187.46        16.58 o
   3  10   7       1078.20        983.82        28.17 o
   4  10   7          0.46          5.00         6.28 o
   5  10   7          0.13          2.03         7.89 o
   6  10   7          1.34          0.92        10.72 o
  -6  11   7          7.92         -8.15        11.31 o
  -5  11   7         23.99          1.64        17.35 o
  -4  11   7          9.04          4.03         6.55 o
  -3  11   7         18.10         26.18         7.05 o
  -2  11   7        190.73        188.38        13.20 o
  -1  11   7          0.88          1.57         4.17 o
   0  11   7         13.02         17.79         5.51 o
   1  11   7          2.03          3.68         3.20 o
   2  11   7          3.11          0.28         5.46 o
   3  11   7         69.14         82.99        10.06 o
   4  11   7         58.36         51.71         9.06 o
   5  11   7          0.00          5.63         8.47 o
  -6  12   7          0.84          3.27        20.95 o
  -5  12   7          0.65          2.95        17.02 o
  -4  12   7         37.39         23.56         8.75 o
  -3  12   7        632.79        593.47        22.68 o
  -2  12   7         78.12         85.87         8.32 o
  -1  12   7        380.35        377.47        18.99 o
   0  12   7          8.57          9.79         4.77 o
   1  12   7         69.27         85.51         9.92 o
   2  12   7         37.05         40.89        12.95 o
   3  12   7          2.12          5.68         5.94 o
   4  12   7          7.56          5.78         7.04 o
   5  12   7          0.41          6.34         6.91 o
  -6  13   7          0.41        -12.77        18.66 o
  -5  13   7         14.23         13.09        19.64 o
  -4  13   7        147.77        159.17        16.17 o
  -3  13   7          5.67          3.00         6.54 o
  -2  13   7          8.07         13.58         5.32 o
  -1  13   7         72.85         81.17        11.48 o
   0  13   7        311.25        307.59        17.50 o
   1  13   7          1.46          0.84         5.11 o
   2  13   7         33.96         25.92         7.67 o
   3  13   7          5.01          9.60         7.83 o
   4  13   7          0.02          2.60         7.14 o
   5  13   7          0.52         -7.27         6.60 o
  -6  14   7          0.00         -1.31        22.59 o
  -5  14   7          6.94          9.98         7.95 o
  -4  14   7          9.19         15.62         9.52 o
  -3  14   7          0.94          0.81         7.80 o
  -2  14   7         13.89         18.70         7.10 o
  -1  14   7         61.62         59.35         8.91 o
   0  14   7         82.97         83.82        10.73 o
   1  14   7         89.28         89.41        11.11 o
   2  14   7         53.76         60.70        10.13 o
   3  14   7          2.82         -3.76         5.69 o
   4  14   7          4.82         16.13         9.37 o
  -5  15   7          0.11          1.64         9.17 o
  -4  15   7        160.31        143.93        14.30 o
  -3  15   7         69.38         61.46        11.01 o
  -2  15   7         53.23         53.35         9.40 o
  -1  15   7        122.04        112.52        12.57 o
   0  15   7          7.14         12.44         6.44 o
   1  15   7          5.99          4.70         6.26 o
   2  15   7         58.04         51.19        10.11 o
   3  15   7         10.08          1.19         6.63 o
   4  15   7          1.02         -2.17         9.88 o
  -5  16   7          7.32         11.78        11.13 o
  -4  16   7         48.53         64.81        18.33 o
  -3  16   7         33.89         38.53         9.77 o
  -2  16   7          2.67          7.45         6.96 o
  -1  16   7         21.92         14.97         6.66 o
   0  16   7         58.52         57.33         9.63 o
   1  16   7          9.45         -1.97         5.78 o
   2  16   7          0.04          5.97         7.57 o
   3  16   7          2.02        -10.46         7.38 o
   4  16   7         16.40         30.95        11.78 o
  -4  17   7          0.01          4.26        14.73 o
  -3  17   7          2.13          6.28         7.88 o
  -2  17   7         26.77         31.09         8.94 o
  -1  17   7         30.40         20.86        10.11 o
   0  17   7          5.17          4.48         7.06 o
   1  17   7          6.04          3.44        10.16 o
   2  17   7          3.33         11.53        10.41 o
   3  17   7          0.07         12.13         8.76 o
  -3  18   7          3.13          6.76        13.98 o
  -2  18   7          0.70          6.03         7.26 o
  -1  18   7         13.16         10.88         7.60 o
   0  18   7        112.23        109.90        25.25 o
   1  18   7         10.42          9.49        11.43 o
   2  18   7          1.27          2.25        12.89 o
  -3  19   7          5.67         18.02        28.48 o
  -2  19   7          0.09          3.67         8.20 o
  -1  19   7          3.57          4.50         7.02 o
   0  19   7          1.35          2.51         7.33 o
   1  19   7          0.02         14.69         9.87 o
  -1  20   7          3.20         16.73         9.64 o
   0  20   7          7.09          6.64        11.78 o
  -8   0   8         12.96          8.51        20.95 o
  -6   0   8          6.26         -8.51        13.75 o
  -4   0   8          1.47         11.22         3.90 o
  -2   0   8        792.12        826.11        25.76 o
   0   0   8        949.70        977.69        33.39 o
   2   0   8         74.48         70.02         8.33 o
   4   0   8         67.60         52.02         9.33 o
   6   0   8         19.25         27.50        21.93 o
  -8   1   8          1.07         16.83        15.95 o
  -7   1   8          0.11         10.46        13.31 o
  -6   1   8         91.09         72.69        16.54 o
  -5   1   8        194.88        160.40        20.25 o
  -4   1   8         10.34          8.01         2.67 o
  -3   1   8          9.79         15.45         3.28 o
  -2   1   8        350.53        364.36        13.57 o
  -1   1   8        900.17        899.54        32.10 o
   0   1   8          0.12         -1.36         3.15 o
   1   1   8         41.66         48.03         4.89 o
   2   1   8        753.63        744.29        17.44 o
   3   1   8         42.03         43.64         4.24 o
   4   1   8         24.98         19.65         4.88 o
   5   1   8          5.57          5.13         4.80 o
   6   1   8         77.03         68.59        39.28 o
  -8   2   8         12.93         19.95        16.12 o
  -7   2   8          3.15         14.09        14.10 o
  -6   2   8         13.07         17.89        12.94 o
  -5   2   8        284.88        285.88        25.81 o
  -4   2   8        150.81        154.05         6.78 o
  -3   2   8         70.92         66.16         5.21 o
  -2   2   8        820.57        810.33        22.06 o
  -1   2   8          0.08         -6.06         4.04 o
   0   2   8         49.64         51.66         6.27 o
   1   2   8         54.38         65.28        10.29 o
   2   2   8         27.86         23.07         4.37 o
   3   2   8        177.86        187.36         8.18 o
   4   2   8         31.53         28.53         5.73 o
   5   2   8         11.36          9.56         5.15 o
   6   2   8          5.17          5.98        12.63 o
  -7   3   8         10.19          3.51        13.04 o
  -6   3   8         21.90         34.37        13.75 o
  -5   3   8        310.79        312.84        36.66 o
  -4   3   8          7.12          5.95         2.85 o
  -3   3   8          0.17          2.18         3.47 o
  -2   3   8       1014.43       1002.63        21.99 o
  -1   3   8       2799.33       2860.67        60.21 o
   0   3   8        326.83        312.25        12.73 o
   1   3   8        371.48        338.02        11.84 o
   2   3   8         50.63         51.75         4.87 o
   3   3   8          9.86          5.00         2.89 o
   4   3   8         12.74         10.67         5.59 o
   5   3   8          1.05         -5.03         4.77 o
   6   3   8          6.99         20.98        13.83 o
  -7   4   8          0.06         25.19        13.70 o
  -6   4   8          1.50          0.46         9.60 o
  -5   4   8         67.95         76.78         6.75 o
  -4   4   8        112.03        105.66         8.87 o
  -3   4   8          0.00          1.50         3.02 o
  -2   4   8          9.27         12.71         3.33 o
  -1   4   8         45.64         28.40         5.23 o
   0   4   8         57.63         58.40         6.26 o
   1   4   8         16.30         13.04         3.85 o
   2   4   8         20.84         18.39         3.81 o
   3   4   8          0.60         -4.54         3.03 o
   4   4   8         11.56         12.39         4.78 o
   5   4   8        267.23        253.06        18.43 o
   6   4   8         90.06         93.29        21.90 o
  -7   5   8          0.12         -3.60        13.42 o
  -6   5   8         58.77         29.00        21.60 o
  -5   5   8         10.88         12.48         6.34 o
  -4   5   8        173.95        186.90        10.79 o
  -3   5   8          0.83          3.25         3.24 o
  -2   5   8        479.70        527.69        13.29 o
  -1   5   8         65.29         67.05         6.81 o
   0   5   8         36.98         39.51         5.33 o
   1   5   8         35.94         34.27         3.82 o
   2   5   8         36.33         36.79         4.34 o
   3   5   8          3.14          4.80         3.31 o
   4   5   8          2.16          1.83         4.41 o
   5   5   8        116.37        128.97         9.56 o
   6   5   8         11.23         22.35        14.26 o
  -7   6   8          0.01         18.01        14.47 o
  -6   6   8         14.28         10.75        12.38 o
  -5   6   8          2.20         -1.69         8.42 o
  -4   6   8        335.80        321.57        10.68 o
  -3   6   8         43.93         56.98         5.52 o
  -2   6   8          1.10          5.13         4.06 o
  -1   6   8          0.62          1.92         3.53 o
   0   6   8          1.66          1.24         3.57 o
   1   6   8        573.24        588.69        14.23 o
   2   6   8        228.88        238.04        10.14 o
   3   6   8        154.80        146.17         9.97 o
   4   6   8          0.43          2.10         4.35 o
   5   6   8         39.47         48.65         6.92 o
   6   6   8         48.10         56.79        10.20 o
  -7   7   8          0.18         25.21        21.93 o
  -6   7   8        120.88        140.63        21.84 o
  -5   7   8         48.72         39.44        10.24 o
  -4   7   8         98.41        104.84         8.38 o
  -3   7   8         71.10         74.66         7.27 o
  -2   7   8         31.39         42.74         6.34 o
  -1   7   8         35.97         35.57         4.74 o
   0   7   8          5.43          4.42         5.06 o
   1   7   8        300.33        320.52        12.65 o
   2   7   8         87.39         92.11         8.24 o
   3   7   8       1170.75       1061.02        29.45 o
   4   7   8          6.89          8.22         5.67 o
   5   7   8         15.59         16.36         5.86 o
   6   7   8          0.00          9.33        11.29 o
  -7   8   8          1.12         15.88        14.58 o
  -6   8   8        142.49        108.67        20.18 o
  -5   8   8          4.34         14.73        15.39 o
  -4   8   8        112.47        127.08        12.14 o
  -3   8   8          3.25         -2.93         4.13 o
  -2   8   8        325.45        334.04        14.32 o
  -1   8   8         20.27         21.85         7.09 o
   0   8   8          1.51         -3.47         3.54 o
   1   8   8        169.24        208.07        10.86 o
   2   8   8        111.85         95.05        12.71 o
   3   8   8        300.99        293.24        16.06 o
   4   8   8          8.49         10.64         6.11 o
   5   8   8          3.95          4.18         7.27 o
   6   8   8          0.13         -1.08         8.67 o
  -7   9   8          0.60         -1.81        14.47 o
  -6   9   8         12.02         10.32        13.70 o
  -5   9   8         72.81         83.47        24.88 o
  -4   9   8          7.05          1.99         6.51 o
  -3   9   8         23.04         27.39         7.57 o
  -2   9   8        152.33        154.01        10.23 o
  -1   9   8         14.12         12.49         6.69 o
   0   9   8         11.80          7.55         4.79 o
   1   9   8         23.81         19.62         6.01 o
   2   9   8          3.43          5.70         5.46 o
   3   9   8         72.18         64.90         9.08 o
   4   9   8        104.12        119.03        12.25 o
   5   9   8          5.42          3.61         9.26 o
  -7  10   8         18.37         17.25        15.82 o
  -6  10   8          1.96          7.78        14.57 o
  -5  10   8         60.95         86.42        25.21 o
  -4  10   8          9.56         22.07         7.85 o
  -3  10   8         42.71         33.44         7.23 o
  -2  10   8         47.28         43.50         9.30 o
  -1  10   8        194.55        189.86        20.60 o
   0  10   8          0.12          9.16         5.86 o
   1  10   8         22.84         26.17         6.41 o
   2  10   8          0.37          1.72         5.41 o
   3  10   8        136.78        135.09        11.93 o
   4  10   8         13.04         13.02         7.13 o
   5  10   8          0.02          4.95        14.36 o
  -6  11   8         26.62         34.62        14.92 o
  -5  11   8          0.05         -2.95        15.71 o
  -4  11   8        359.03        342.74        20.52 o
  -3  11   8        243.17        245.06        16.01 o
  -2  11   8        153.83        171.89        16.05 o
  -1  11   8        106.64        103.41        10.61 o
   0  11   8        216.47        201.42        14.22 o
   1  11   8         26.91         36.87         5.98 o
   2  11   8         19.94         24.31         7.25 o
   3  11   8        116.18        115.31        11.60 o
   4  11   8         12.92         12.74        11.25 o
   5  11   8          7.35         18.75         8.66 o
  -6  12   8          3.78         -2.62        21.60 o
  -5  12   8          2.37          2.29        17.68 o
  -4  12   8          0.21         -6.75         7.20 o
  -3  12   8        500.55        501.73        22.06 o
  -2  12   8          0.54         -3.41         4.59 o
  -1  12   8         60.58         51.73         8.00 o
   0  12   8         41.27         46.23         6.60 o
   1  12   8          0.74          6.87         5.51 o
   2  12   8          0.61          7.07         6.22 o
   3  12   8          9.31         17.48         6.88 o
   4  12   8         31.96         27.96        10.49 o
   5  12   8          0.15          7.69         6.98 o
  -6  13   8          0.59        -17.68        20.62 o
  -5  13   8          9.01         -0.38         7.35 o
  -4  13   8         34.95         43.39        11.07 o
  -3  13   8         81.70         84.14        10.83 o
  -2  13   8         61.01         46.36         8.35 o
  -1  13   8        163.63        155.20        13.12 o
   0  13   8        154.83        125.95        12.95 o
   1  13   8          0.25         -2.62         5.19 o
   2  13   8          7.12          5.98         9.87 o
   3  13   8         23.80         17.81         7.92 o
   4  13   8        305.49        323.16        28.14 o
  -5  14   8         17.38         26.84        10.80 o
  -4  14   8         27.27         14.21        11.88 o
  -3  14   8         27.86         21.51         7.90 o
  -2  14   8          0.01         -4.45         5.30 o
  -1  14   8         51.95         71.36        19.37 o
   0  14   8         12.15          9.04        12.28 o
   1  14   8         54.29         54.06        10.08 o
   2  14   8          0.52         -1.27         6.08 o
   3  14   8          1.60         17.07         7.62 o
   4  14   8         74.21         74.66        14.08 o
  -5  15   8         15.56         23.90        11.78 o
  -4  15   8         19.63         22.54         9.44 o
  -3  15   8         16.92         14.65        10.90 o
  -2  15   8         12.58         18.65         6.84 o
  -1  15   8         50.47         41.42         9.03 o
   0  15   8         40.37         34.98         8.21 o
   1  15   8         12.24          9.00         6.49 o
   2  15   8          0.74          5.89         6.63 o
   3  15   8          0.15          1.48         7.61 o
   4  15   8          3.62         29.33        15.40 o
  -4  16   8          4.13         -3.89         9.66 o
  -3  16   8          1.75         13.34         9.93 o
  -2  16   8         14.37         18.52         7.44 o
  -1  16   8          3.19         -3.07         5.68 o
   0  16   8         12.70         19.39         7.32 o
   1  16   8         40.97         50.28         9.80 o
   2  16   8         12.16         13.67         8.16 o
   3  16   8          1.19         10.01         8.88 o
  -4  17   8         11.53         17.02        18.99 o
  -3  17   8         14.32          3.19         7.55 o
  -2  17   8          2.27          1.68         7.17 o
  -1  17   8         30.09         35.09         8.70 o
   0  17   8          0.70         -5.29         6.55 o
   1  17   8          0.98         14.07         7.37 o
   2  17   8          6.53         20.43        12.06 o
   3  17   8          2.51          5.75         9.30 o
  -3  18   8          0.05         -4.96         6.82 o
  -2  18   8          0.02         -0.22         8.37 o
  -1  18   8          0.80          9.34         6.98 o
   0  18   8          0.05         -6.82         6.06 o
   1  18   8          4.32         -1.60         9.58 o
   2  18   8          1.92          8.21        11.24 o
  -2  19   8          1.81         21.65         9.82 o
  -1  19   8         23.99         19.81         8.72 o
   0  19   8          0.73          3.11        10.43 o
   1  19   8          0.90         -4.48         9.47 o
  -7   0   9          2.32          0.98        18.66 o
  -5   0   9       1774.89       1601.37        86.42 o
  -3   0   9         35.17         39.54         6.78 o
  -1   0   9        804.89        847.39        42.55 o
   1   0   9        142.99        143.19         9.57 o
   3   0   9         27.03         15.01         9.48 o
   5   0   9          2.72          8.66         7.74 o
  -7   1   9          2.83         -9.07        12.03 o
  -6   1   9         14.36         10.44        11.57 o
  -5   1   9         53.12         48.00        13.36 o
  -4   1   9       1268.26       1238.12        21.60 o
  -3   1   9         29.94         22.75         3.80 o
  -2   1   9          4.57          6.69         3.71 o
  -1   1   9         25.93         31.35         5.17 o
   0   1   9         31.92         34.28         5.58 o
   1   1   9         43.84         47.40         7.19 o
   2   1   9         27.81         31.12         5.17 o
   3   1   9         19.03         18.65         4.53 o
   4   1   9         71.56         68.00         7.01 o
   5   1   9          0.14          7.88         9.31 o
   6   1   9        108.09        138.51        53.85 o
  -7   2   9         23.23         15.64        33.39 o
  -6   2   9          0.35          1.47        10.54 o
  -5   2   9         23.92         28.95        12.34 o
  -4   2   9        136.96        139.20         8.25 o
  -3   2   9          6.49          5.98         3.05 o
  -2   2   9         36.37         36.42         4.25 o
  -1   2   9        564.95        492.61        21.44 o
   0   2   9         53.77         40.72         5.89 o
   1   2   9        101.82         92.67         6.15 o
   2   2   9          0.01          2.97         3.25 o
   3   2   9        638.49        604.15        16.57 o
   4   2   9          0.11         -3.45         3.99 o
   5   2   9          3.55          6.57         6.90 o
   6   2   9         28.25         45.72        16.66 o
  -7   3   9          0.03        -16.86        11.24 o
  -6   3   9          0.00         -3.58        10.99 o
  -5   3   9        102.93         94.20         9.64 o
  -4   3   9          9.71          0.79         3.02 o
  -3   3   9         33.61         33.94         4.42 o
  -2   3   9        162.79        175.02         8.47 o
  -1   3   9        527.69        503.29        16.67 o
   0   3   9          2.19          2.31         3.31 o
   1   3   9         43.13         45.57         5.70 o
   2   3   9        215.04        238.78         9.70 o
   3   3   9          0.36         -0.53         3.43 o
   4   3   9         16.35         27.69         6.33 o
   5   3   9          0.33          3.43         5.82 o
   6   3   9          3.26         -7.82        14.73 o
  -7   4   9          0.47        -14.37        13.91 o
  -6   4   9          4.09         -6.87        10.65 o
  -5   4   9          6.03          6.16         8.97 o
  -4   4   9        116.85        128.50         9.40 o
  -3   4   9        130.51        143.65         8.39 o
  -2   4   9         20.08         21.36         4.13 o
  -1   4   9        200.91        183.83        11.28 o
   0   4   9         26.46         22.93         4.56 o
   1   4   9        207.24        218.47        10.69 o
   2   4   9        142.57        142.83         9.80 o
   3   4   9         46.58         45.10         5.29 o
   4   4   9         12.02          9.47         5.30 o
   5   4   9         16.39         18.16         6.52 o
   6   4   9          5.26         26.28        15.10 o
  -7   5   9          5.95        -10.87        13.06 o
  -6   5   9         35.15         33.03        13.74 o
  -5   5   9        211.43        208.58        23.02 o
  -4   5   9        128.13        123.56         7.99 o
  -3   5   9          1.91          0.37         3.43 o
  -2   5   9        101.76        108.11         7.45 o
  -1   5   9          0.51         -1.51         2.83 o
   0   5   9        155.95        176.34        15.88 o
   1   5   9         61.87         62.94         6.36 o
   2   5   9        233.37        241.04        10.10 o
   3   5   9          4.27          5.62         3.79 o
   4   5   9          0.25         -3.66         4.56 o
   5   5   9          0.09         -0.03         5.40 o
   6   5   9          1.16         13.50         9.93 o
  -7   6   9          0.44         12.41        14.62 o
  -6   6   9          9.51         12.00        12.25 o
  -5   6   9          0.01          0.39         9.14 o
  -4   6   9        166.59        156.33         9.89 o
  -3   6   9         62.25         73.63         6.56 o
  -2   6   9          2.68          4.93         3.27 o
  -1   6   9         75.34         77.58         7.38 o
   0   6   9         38.04         51.20         8.81 o
   1   6   9         75.03         96.63         6.31 o
   2   6   9          3.46         -0.76         3.16 o
   3   6   9         51.42         51.20         5.35 o
   4   6   9          4.39          2.28         5.27 o
   5   6   9         37.69         60.06         9.50 o
   6   6   9         13.94         13.11        10.01 o
  -7   7   9          0.57        -15.71        16.69 o
  -6   7   9         11.86         -6.18         9.52 o
  -5   7   9          0.22         -3.86         8.60 o
  -4   7   9        203.38        208.58        15.36 o
  -3   7   9         18.92         16.21         5.38 o
  -2   7   9        337.39        377.67        16.89 o
  -1   7   9        174.32        156.77        12.76 o
   0   7   9        451.71        440.61        20.51 o
   1   7   9         18.60         11.51         3.86 o
   2   7   9         16.00         14.68         4.37 o
   3   7   9         59.09         54.66         7.32 o
   4   7   9         43.10         38.05         7.16 o
   5   7   9         75.25         85.80        10.85 o
  -7   8   9          8.91         -9.17        17.68 o
  -6   8   9         13.03        -12.77        14.08 o
  -5   8   9         76.00         31.10        17.35 o
  -4   8   9         16.89         21.24         9.66 o
  -3   8   9        293.34        330.18        20.53 o
  -2   8   9        644.50        680.46        22.68 o
  -1   8   9        157.61        146.18        14.09 o
   0   8   9         96.98         96.14         9.48 o
   1   8   9          4.46         -3.34         3.47 o
   2   8   9         27.17         27.41         4.29 o
   3   8   9        290.26        261.71        16.48 o
   4   8   9         25.36         20.05         7.23 o
   5   8   9         18.49         12.37        10.63 o
  -7   9   9          5.61         17.35        21.93 o
  -6   9   9          1.50         16.37        18.33 o
  -4   9   9         43.12         47.02        15.22 o
  -3   9   9         24.43         39.79         9.53 o
  -2   9   9        192.79        191.91        12.67 o
  -1   9   9         32.72         47.56        14.02 o
   0   9   9        449.18        404.95        26.36 o
   1   9   9          0.93         -1.14         4.91 o
   2   9   9         45.67         41.29        10.81 o
   3   9   9          3.65          5.83         6.02 o
   4   9   9          4.42         -0.43         6.22 o
   5   9   9          5.95         10.06         7.54 o
  -6  10   9         19.61          6.87        19.64 o
  -4  10   9         71.44         76.73        14.45 o
  -3  10   9        376.81        394.81        23.95 o
  -2  10   9         19.46         20.21         7.85 o
  -1  10   9         55.38         57.88        12.27 o
   0  10   9         28.23          8.74         5.57 o
   1  10   9         26.70         25.53         6.45 o
   2  10   9         68.04         70.51         9.66 o
   3  10   9          3.14          6.38         8.20 o
   4  10   9         26.06         25.92         8.09 o
   5  10   9          9.47         10.58         7.14 o
  -6  11   9          4.13         10.07        12.96 o
  -5  11   9          0.10          0.97         8.18 o
  -4  11   9          0.05          5.95         9.32 o
  -3  11   9        116.68         96.35        20.04 o
  -2  11   9         50.28         54.93        10.83 o
  -1  11   9         42.12         34.58         7.46 o
   0  11   9       1291.90       1111.04        34.35 o
   1  11   9         78.42         69.32         9.53 o
   2  11   9         19.19         25.20         7.62 o
   3  11   9          7.90         23.20         8.50 o
   4  11   9        127.95        124.66        13.85 o
   5  11   9          0.05         12.63         7.77 o
  -6  12   9          0.02         -3.27        21.28 o
  -5  12   9          0.45          0.82         7.38 o
  -4  12   9         12.55          2.13         7.93 o
  -3  12   9        173.30        186.47        17.57 o
  -2  12   9         31.83         31.28         9.53 o
  -1  12   9        117.45        118.24        11.88 o
   0  12   9         14.90         17.99         6.60 o
   1  12   9        102.89         93.21        11.03 o
   2  12   9          3.01          9.73         7.21 o
   3  12   9         35.58         33.58         8.69 o
   4  12   9          2.58         15.44         9.66 o
  -5  13   9          1.20          0.33         9.82 o
  -4  13   9          0.90         -6.89         9.25 o
  -3  13   9          0.10         -0.08        10.21 o
  -2  13   9         39.60         26.66         7.67 o
  -1  13   9        110.75        107.53        11.66 o
   0  13   9         85.38         77.37        11.06 o
   1  13   9         25.07         22.86         6.85 o
   2  13   9          5.51          4.66         6.49 o
   3  13   9          0.27         -6.94         7.80 o
   4  13   9         98.92         81.29        13.96 o
  -5  14   9          0.29          1.31        10.48 o
  -4  14   9         16.48         12.88        11.28 o
  -3  14   9        233.91        180.36        16.98 o
  -2  14   9          9.23          8.13         6.47 o
  -1  14   9         60.82         59.81         9.58 o
   0  14   9         17.84         25.78         7.45 o
   1  14   9          0.49          1.87         5.77 o
   2  14   9          2.33         -5.97        13.18 o
   3  14   9          1.52         11.52         8.43 o
   4  14   9         12.47         34.99        12.20 o
  -5  15   9          0.00         11.13        12.44 o
  -4  15   9         10.60         10.18        12.60 o
  -3  15   9         20.46         37.50        14.93 o
  -2  15   9         36.80         54.28         9.94 o
  -1  15   9         16.64         18.96         6.65 o
   0  15   9         54.80         48.22         9.62 o
   1  15   9         20.23         27.00         8.37 o
   2  15   9          0.92          8.15         8.45 o
   3  15   9          4.90        -14.80         9.86 o
  -4  16   9          3.20          2.11         8.89 o
  -3  16   9          0.39         -3.06         7.14 o
  -2  16   9          0.51         -3.32         6.06 o
  -1  16   9          0.04         -7.81         5.59 o
   0  16   9          0.74         -3.49         7.56 o
   1  16   9          4.03         -6.18        10.54 o
   2  16   9          6.58         11.01        14.63 o
   3  16   9          2.06        -11.81         7.87 o
  -4  17   9          2.13         19.64        17.68 o
  -3  17   9          9.87         18.15         8.35 o
  -2  17   9         29.23         42.14         9.76 o
  -1  17   9          4.39         -1.85         6.30 o
   0  17   9          0.17          1.19         8.69 o
   1  17   9         21.43         25.92        16.57 o
   2  17   9          0.00          2.99        10.63 o
  -3  18   9          5.83          5.41         8.36 o
  -2  18   9         13.37          4.97         8.71 o
  -1  18   9          7.61          8.26         7.04 o
   0  18   9          1.79          7.15        10.25 o
   1  18   9         19.63         13.10        10.38 o
  -1  19   9          2.10          9.41        11.94 o
   0  19   9          3.59         -1.78        11.30 o
  -6   0  10          5.42          3.27        16.37 o
  -4   0  10        579.77        599.50        22.75 o
  -2   0  10         40.32         76.91         8.94 o
   0   0  10        391.38        392.03        19.91 o
   2   0  10         31.39         26.74        11.60 o
   4   0  10          0.03         11.21         6.89 o
   6   0  10         76.28         91.98        32.41 o
  -7   1  10          0.06          3.99        13.27 o
  -6   1  10         14.13         16.53        12.50 o
  -5   1  10          7.74          9.00         4.13 o
  -4   1  10          0.86          3.73         3.12 o
  -3   1  10          7.15         11.63         3.55 o
  -2   1  10         18.14         13.18         5.15 o
  -1   1  10        360.13        374.91        18.52 o
   0   1  10        345.44        360.98        15.61 o
   1   1  10         16.04         15.99         4.14 o
   2   1  10          0.97         -1.28         3.03 o
   3   1  10         59.06         62.56         6.63 o
   4   1  10          0.01          0.78         4.45 o
   5   1  10          0.52         11.18         6.10 o
   6   1  10         14.43         29.13        17.38 o
  -7   2  10          5.50          8.64        13.27 o
  -6   2  10         13.68         22.21        12.49 o
  -5   2  10        189.02        179.98        13.62 o
  -4   2  10         34.71         36.51         5.34 o
  -3   2  10        201.09        183.69         9.08 o
  -2   2  10         17.74         30.67         5.29 o
  -1   2  10          9.90          8.31         6.84 o
   0   2  10        863.90        831.83        26.30 o
   1   2  10         14.76          9.53         3.34 o
   2   2  10        200.57        197.41        10.03 o
   3   2  10          1.87         -3.14         3.75 o
   4   2  10          3.87          3.79         4.66 o
   5   2  10          0.23          3.03         5.90 o
   6   2  10          3.21         18.82        18.17 o
  -7   3  10          0.04         19.28        14.30 o
  -6   3  10          0.34         -1.02        10.18 o
  -5   3  10        251.21        233.55        16.48 o
  -4   3  10        244.85        236.14        14.05 o
  -3   3  10         25.14         35.20         4.77 o
  -2   3  10          8.15          8.54         3.81 o
  -1   3  10        138.31        112.53         9.71 o
   0   3  10         48.55         51.99         8.93 o
   1   3  10         44.71         38.00         5.72 o
   2   3  10        434.06        436.17        12.81 o
   3   3  10          8.94          7.42         4.79 o
   4   3  10          0.70          3.62         5.20 o
   5   3  10          1.17         11.36         6.17 o
   6   3  10         48.42         69.98        19.43 o
  -7   4  10          0.73         -0.50        13.50 o
  -6   4  10         10.36          3.74        16.04 o
  -5   4  10        419.93        383.64        30.67 o
  -4   4  10        692.62        699.01        18.09 o
  -3   4  10         24.40         31.36         5.05 o
  -2   4  10          0.64         -4.66         3.10 o
  -1   4  10        195.89        190.21        11.87 o
   0   4  10          3.56          2.78         3.75 o
   1   4  10        123.61        123.10        10.02 o
   2   4  10         95.44        116.41         7.84 o
   3   4  10         82.18         77.61         7.14 o
   4   4  10         57.73         63.22         8.28 o
   5   4  10         14.57         16.74         6.63 o
  -7   5  10          0.50          0.68        13.83 o
  -6   5  10         16.44         11.50        11.70 o
  -5   5  10          4.78         -4.66         8.57 o
  -4   5  10        251.36        264.04        15.47 o
  -3   5  10        235.85        247.15        15.88 o
  -2   5  10        163.37        165.58        13.54 o
  -1   5  10        227.47        235.04        11.30 o
   0   5  10         38.81         27.29         7.10 o
   1   5  10         12.04         15.94         5.56 o
   2   5  10         16.39         17.76         4.32 o
   3   5  10          8.14         11.93         4.28 o
   4   5  10         46.15         49.01         7.67 o
   5   5  10          2.90          8.55        13.32 o
  -7   6  10          0.69         -1.28        13.84 o
  -6   6  10         34.32         39.63        13.80 o
  -5   6  10          3.47          7.12         9.79 o
  -4   6  10         64.90         73.56        10.15 o
  -3   6  10          9.17          7.64         7.37 o
  -2   6  10         11.63          6.09         4.66 o
  -1   6  10         71.02         71.41         8.21 o
   0   6  10        170.07        185.24        15.54 o
   1   6  10          6.20          4.53         4.59 o
   2   6  10         18.72         21.19         5.31 o
   3   6  10          0.40         -0.65         4.77 o
   4   6  10          8.89          5.11         6.40 o
   5   6  10         41.27         49.58         8.41 o
  -7   7  10          8.11         12.44        19.31 o
  -6   7  10          4.89          4.27        19.15 o
  -5   7  10         24.69          1.13         9.14 o
  -4   7  10        185.60        179.62        16.53 o
  -3   7  10          0.43         -2.15         4.84 o
  -2   7  10        302.23        283.41        15.21 o
  -1   7  10         12.04         15.45         4.70 o
   0   7  10        141.68        162.97        15.16 o
   1   7  10          1.26         10.53         5.86 o
   2   7  10         54.58         60.94         5.78 o
   3   7  10          2.28          0.42         4.94 o
   4   7  10         51.35         53.48         9.33 o
   5   7  10         16.27         13.19         7.06 o
  -7   8  10         11.51         14.73        21.93 o
  -6   8  10          0.94          3.27        17.35 o
  -5   8  10          7.25         24.55        16.69 o
  -4   8  10         15.93         11.34         8.95 o
  -3   8  10         71.24         61.63        10.39 o
  -2   8  10        635.69        629.69        32.00 o
  -1   8  10         23.98         26.69         8.02 o
   0   8  10         11.23          8.11         5.40 o
   1   8  10          5.72          4.08         6.14 o
   2   8  10         13.59         15.36         4.33 o
   3   8  10         42.93         41.67         8.40 o
   4   8  10         25.73         24.53         7.85 o
   5   8  10          5.20         11.42         6.69 o
  -6   9  10          0.39         -8.84        16.04 o
  -5   9  10          6.94          2.62         7.20 o
  -4   9  10         17.20          7.37         9.20 o
  -3   9  10         26.76         29.06         9.38 o
  -2   9  10        103.42         85.52        12.11 o
  -1   9  10        395.49        393.07        24.57 o
   0   9  10         26.88         16.18         6.90 o
   1   9  10        116.05        118.17        11.84 o
   2   9  10         22.02         15.78         6.99 o
   3   9  10         25.22         31.12         7.75 o
   4   9  10         30.28         37.36         8.89 o
   5   9  10          4.64         20.56         8.45 o
  -6  10  10         12.56         -9.17        15.06 o
  -5  10  10          7.72         19.97         9.49 o
  -4  10  10         34.12         31.98        11.33 o
  -3  10  10         78.58         65.11        11.74 o
  -2  10  10         23.67         13.91         7.44 o
  -1  10  10         16.98         29.31         7.18 o
   0  10  10          0.20          0.08         6.66 o
   1  10  10         47.21         57.72         9.39 o
   2  10  10          5.55          1.01         5.66 o
   3  10  10         22.65         26.33         7.79 o
   4  10  10        129.22        113.24        17.00 o
   5  10  10          7.54         10.95         7.42 o
  -6  11  10          0.28         41.90        22.59 o
  -5  11  10          2.51          3.27         8.84 o
  -4  11  10         52.15         52.64        12.81 o
  -3  11  10         17.62         21.17         9.25 o
  -2  11  10        242.81        256.05        20.96 o
  -1  11  10          0.03         -2.62         5.07 o
   0  11  10         10.65          6.70         5.88 o
   1  11  10        103.72         93.27        14.41 o
   2  11  10          1.31          3.72         6.49 o
   3  11  10         18.71         18.57         9.09 o
   4  11  10        291.43        246.76        21.89 o
  -6  12  10          1.13         10.48        22.59 o
  -5  12  10          0.37          9.49         9.82 o
  -4  12  10          9.08         17.07        11.64 o
  -3  12  10        130.84        151.45        16.48 o
  -2  12  10         66.57         72.16        12.70 o
  -1  12  10         22.45         12.70         6.35 o
   0  12  10          2.10         -5.31         5.13 o
   1  12  10         22.90         20.51         6.91 o
   2  12  10          4.96         -3.06         6.30 o
   3  12  10         47.26         44.56         9.49 o
   4  12  10        140.29        122.04        16.34 o
  -5  13  10         14.84         -2.29        11.13 o
  -4  13  10         23.97         28.51        12.83 o
  -3  13  10         16.48         20.71        15.06 o
  -2  13  10          6.81         -3.97         5.34 o
  -1  13  10          0.11          0.16         5.56 o
   0  13  10         14.33         12.02         6.21 o
   1  13  10          2.30         13.77         6.77 o
   2  13  10         16.28         22.48         9.45 o
   3  13  10          0.03         12.52         8.69 o
   4  13  10          3.47         -1.85        17.16 o
  -5  14  10          0.13          4.91        11.46 o
  -4  14  10          0.02          2.62        13.09 o
  -3  14  10          9.82          6.02         7.90 o
  -2  14  10          0.16          9.85         6.39 o
  -1  14  10          6.81          0.83         5.90 o
   0  14  10         19.08         18.31         7.31 o
   1  14  10         78.61         78.30        11.29 o
   2  14  10          7.59         14.70         7.48 o
   3  14  10          0.55         -1.27         8.09 o
  -4  15  10         15.14         25.21        17.35 o
  -3  15  10         49.99         52.92        23.66 o
  -2  15  10         10.11         12.35         6.96 o
  -1  15  10          0.02          3.90         6.85 o
   0  15  10          0.83         -5.45         8.27 o
   1  15  10         72.83        107.86        13.40 o
   2  15  10          4.71          3.91         9.76 o
   3  15  10          3.36          4.75         9.03 o
  -4  16  10         14.34         29.30        11.33 o
  -3  16  10          7.38         10.96         8.31 o
  -2  16  10          1.72         19.69         8.03 o
  -1  16  10          0.21         -2.67         8.39 o
   0  16  10          0.09          6.72         6.85 o
   1  16  10          0.60          9.69        12.22 o
   2  16  10          0.20          0.12         9.68 o
  -3  17  10          0.00          1.51         8.24 o
  -2  17  10          1.13         -0.78         6.88 o
  -1  17  10          0.66          8.41         7.74 o
   0  17  10         14.74          4.83         9.61 o
   1  17  10          0.68         19.81        10.44 o
  -2  18  10         34.06         44.17        18.33 o
  -1  18  10          5.69          0.51        11.24 o
   0  18  10          0.17          4.87        10.19 o
  -7   0  11         19.88          1.31        18.66 o
  -5   0  11         15.87         19.20         7.41 o
  -3   0  11          1.53         -1.76         4.66 o
  -1   0  11        164.68        156.20        14.68 o
   1   0  11          2.21          3.36         6.06 o
   3   0  11        666.69        591.16        38.34 o
   5   0  11          0.24          8.74         9.83 o
  -7   1  11          1.20        -17.52        13.53 o
  -6   1  11          1.83         12.36        11.22 o
  -5   1  11         14.49         13.01         5.04 o
  -4   1  11         87.38         85.13         7.58 o
  -3   1  11          7.43          7.77         3.68 o
  -2   1  11         40.55         35.86         6.03 o
  -1   1  11        381.49        339.00        14.21 o
   0   1  11          6.10         12.67         4.11 o
   1   1  11         27.18         30.87         7.82 o
   2   1  11         54.71         53.28         6.05 o
   3   1  11         12.23         24.89         5.38 o
   4   1  11         35.21         33.47         6.47 o
   5   1  11          0.53          3.61         6.94 o
  -7   2  11         22.23         29.13        16.90 o
  -6   2  11          9.74          5.70        11.33 o
  -5   2  11         17.54         32.79         6.19 o
  -4   2  11          5.34          0.01         4.83 o
  -3   2  11        167.64        162.28         9.73 o
  -2   2  11          0.11          2.99         3.84 o
  -1   2  11         59.70         55.60        18.89 o
   0   2  11          2.78         -3.25         4.05 o
   1   2  11          6.73          4.55         3.50 o
   2   2  11         14.86         10.50         5.29 o
   3   2  11         46.85         70.54         7.18 o
   4   2  11         56.89         57.25         8.21 o
   5   2  11         21.86         17.49         7.80 o
  -7   3  11          5.18         39.75        31.92 o
  -6   3  11          3.21        -10.57         9.36 o
  -5   3  11         25.40         18.15         5.27 o
  -4   3  11        111.98         96.72         8.87 o
  -3   3  11          1.48          3.78         4.10 o
  -2   3  11         46.42         56.11         8.98 o
  -1   3  11        221.83        202.15        12.66 o
   0   3  11        118.24        121.40         9.53 o
   1   3  11          0.34          2.60         3.93 o
   2   3  11          0.01          1.43         3.36 o
   3   3  11         60.81         56.73         6.33 o
   4   3  11          3.07          1.43         5.49 o
   5   3  11          0.49         -0.28         6.27 o
  -7   4  11          2.52        -10.81        13.74 o
  -6   4  11          0.35         18.08        22.10 o
  -5   4  11          8.82         13.85         6.53 o
  -4   4  11        258.17        271.84        14.31 o
  -3   4  11         13.87          7.02         4.86 o
  -2   4  11         11.54          8.67         4.86 o
  -1   4  11        178.59        183.43        12.31 o
   0   4  11        120.62        149.76        10.28 o
   1   4  11        146.52        177.70        10.99 o
   2   4  11         15.91         16.41         4.41 o
   3   4  11          4.93          2.15         3.93 o
   4   4  11          5.25          9.19         5.75 o
   5   4  11         40.74         29.07         8.06 o
  -7   5  11          3.19          7.35        19.31 o
  -6   5  11          5.79         -1.23        10.67 o
  -5   5  11          8.75          7.92         5.30 o
  -4   5  11        282.52        302.11        17.42 o
  -3   5  11        266.22        260.76        15.53 o
  -2   5  11          4.99         -1.39         4.68 o
  -1   5  11        458.99        451.71        22.88 o
   0   5  11         68.41         72.82        10.65 o
   1   5  11          0.64          6.91         4.30 o
   2   5  11         46.26         38.63         6.59 o
   3   5  11          2.92          2.34         4.78 o
   4   5  11          0.06         -4.68         5.16 o
   5   5  11          2.82          0.35         6.33 o
  -7   6  11          0.44          7.11        13.13 o
  -6   6  11          4.64          2.02         6.30 o
  -5   6  11         79.82         67.25         8.94 o
  -4   6  11          0.23          3.03         6.07 o
  -3   6  11          0.96          1.81         5.25 o
  -2   6  11          8.57          2.64         4.24 o
  -1   6  11        122.40        136.85        10.80 o
   0   6  11          5.90          2.75         4.78 o
   1   6  11        277.86        297.35        13.86 o
   2   6  11          6.14          1.81         3.75 o
   3   6  11         46.59         44.71         8.05 o
   4   6  11          7.26         13.64         6.89 o
   5   6  11          9.28         18.70         7.23 o
  -7   7  11          9.21         28.48        24.88 o
  -6   7  11          1.20         -9.20        12.11 o
  -5   7  11         82.01         75.74         9.81 o
  -4   7  11          3.52         -8.18         5.45 o
  -3   7  11          1.61          7.05        11.11 o
  -2   7  11         11.03          4.13         6.14 o
  -1   7  11         30.92         34.02         6.12 o
   0   7  11         20.04         20.50         7.89 o
   1   7  11        111.75        111.18        11.56 o
   2   7  11         47.59         43.24         6.47 o
   3   7  11         24.02         28.51         7.78 o
   4   7  11         12.22         11.99         6.73 o
   5   7  11          2.17         13.57         7.20 o
  -6   8  11          0.09         -5.89        15.06 o
  -5   8  11          4.24         10.88         8.03 o
  -4   8  11         52.98         59.67        11.93 o
  -3   8  11        459.03        441.96        26.03 o
  -2   8  11         86.45         80.57        11.63 o
  -1   8  11          1.34         -2.75         6.44 o
   0   8  11        199.07        198.10        14.72 o
   1   8  11        232.65        242.83        17.77 o
   2   8  11         87.06         77.46        12.43 o
   3   8  11          5.12          5.43         6.35 o
   4   8  11         10.06          9.86         7.37 o
   5   8  11          0.08         10.26         7.80 o
  -6   9  11          3.38          2.62        18.33 o
  -5   9  11          0.29          6.22         9.17 o
  -4   9  11          8.73         13.08        10.04 o
  -3   9  11         44.38         52.53        10.55 o
  -2   9  11         32.83         28.22         8.99 o
  -1   9  11        165.40        162.81        16.79 o
   0   9  11        213.25        189.66        14.75 o
   1   9  11         10.88          2.04         5.35 o
   2   9  11         46.01         38.49         8.52 o
   3   9  11          0.81          4.80         7.20 o
   4   9  11         73.89         54.85        10.24 o
  -6  10  11         12.61         -6.87        19.31 o
  -5  10  11          1.95          5.24        10.48 o
  -4  10  11         24.33         26.79        10.65 o
  -3  10  11         21.52         20.96         9.32 o
  -2  10  11        360.99        366.33        24.63 o
  -1  10  11         53.89         47.18        10.69 o
   0  10  11        183.96        171.63        14.19 o
   1  10  11         58.20         52.09         9.16 o
   2  10  11          0.00         -0.59         5.81 o
   3  10  11          2.25         -3.18         5.87 o
   4  10  11          0.16         14.94        16.02 o
  -6  11  11         29.19         60.56        26.84 o
  -5  11  11          0.89         -7.86         9.17 o
  -4  11  11          9.58          2.96         9.50 o
  -3  11  11        129.23        164.08        21.97 o
  -2  11  11         54.26         67.43        13.81 o
  -1  11  11          2.74         -1.39         5.42 o
   0  11  11         72.28         60.99        12.43 o
   1  11  11         10.18          5.65         6.59 o
   2  11  11          0.09         -6.47         6.44 o
   3  11  11          3.28          7.46         7.67 o
   4  11  11         23.48         22.86        12.20 o
  -5  12  11          8.74          6.55        11.46 o
  -4  12  11         67.27         98.53        22.59 o
  -3  12  11          2.96          1.44         9.90 o
  -2  12  11          4.37         16.78         8.47 o
  -1  12  11          8.02          6.10         6.01 o
   0  12  11         35.77         27.64         7.41 o
   1  12  11          0.04          4.01         5.91 o
   2  12  11          5.49          8.33         7.11 o
   3  12  11          0.31          5.79         7.95 o
   4  12  11         11.11         14.70         9.57 o
  -5  13  11          0.57          0.65        12.11 o
  -4  13  11          1.45          5.24        13.42 o
  -3  13  11        114.05        100.87        19.09 o
  -2  13  11         58.26         59.96         9.17 o
  -1  13  11         15.78         30.47         8.16 o
   0  13  11         24.88         17.84         7.23 o
   1  13  11          2.49          7.02         9.03 o
   2  13  11          8.50         -2.42         7.72 o
   3  13  11          0.14         -1.71         8.64 o
  -5  14  11          0.54          8.51        12.77 o
  -4  14  11          3.80         22.59        18.66 o
  -3  14  11         11.65         -7.62         6.78 o
  -2  14  11          3.03         11.35         9.07 o
  -1  14  11          0.02         -2.92         6.45 o
   0  14  11          0.08          2.97         6.23 o
   1  14  11          5.31          1.29         6.31 o
   2  14  11          3.24         11.74         9.77 o
   3  14  11          0.25         -3.49         9.87 o
  -4  15  11          8.97         12.44        19.31 o
  -3  15  11          0.03          2.54         7.25 o
  -2  15  11          8.41         16.87         7.94 o
  -1  15  11         11.46          4.39         6.96 o
   0  15  11         10.65          1.07         7.11 o
   1  15  11         43.03         54.50        12.81 o
   2  15  11          0.74          0.34         9.46 o
  -3  16  11          0.91          0.73         9.97 o
  -2  16  11          0.00         21.73         8.16 o
  -1  16  11          0.42          3.91         7.20 o
   0  16  11          8.13         19.69        10.43 o
   1  16  11         18.45         14.70        10.11 o
   2  16  11          1.61         -3.38        12.37 o
  -2  17  11         14.49         23.95        14.91 o
  -1  17  11          1.49          7.86         9.28 o
   0  17  11          0.73         -8.93         9.34 o
   1  17  11          2.94         -0.52         9.78 o
  -6   0  12         21.23          3.60        15.06 o
  -4   0  12        563.39        524.40        23.61 o
  -2   0  12          5.26         16.33         6.80 o
   0   0  12         81.12         80.17        23.57 o
   2   0  12          0.64         -0.19         8.92 o
   4   0  12         94.55         78.82        12.03 o
  -7   1  12          0.51        -13.02        13.06 o
  -6   1  12          0.01          2.02        10.30 o
  -5   1  12          8.33         -5.57         4.74 o
  -4   1  12         46.16         42.33         6.35 o
  -3   1  12         43.43         53.71         7.13 o
  -2   1  12         19.70         25.82         5.77 o
  -1   1  12         10.55          9.42         4.36 o
   0   1  12          3.50          3.29         3.80 o
   1   1  12          0.42         -1.91         3.43 o
   2   1  12          0.00          4.77         3.94 o
   3   1  12         59.32         61.29         7.01 o
   4   1  12          3.75          5.52         5.78 o
   5   1  12          3.42          0.11         7.54 o
  -7   2  12          5.06         37.59        16.45 o
  -6   2  12          3.87          4.05         8.95 o
  -5   2  12         85.04         70.11         8.25 o
  -4   2  12        128.50        124.72        11.36 o
  -3   2  12        119.96        127.25         9.98 o
  -2   2  12          0.12          1.45         3.59 o
  -1   2  12         44.98         50.36         7.17 o
   0   2  12         23.24         25.43         6.19 o
   1   2  12         25.91         23.56         6.25 o
   2   2  12          6.68         12.18         4.27 o
   3   2  12         44.63         36.54         6.06 o
   4   2  12          0.00         -4.83         5.11 o
   5   2  12         10.89         12.85         9.26 o
  -7   3  12          9.22         13.88        13.20 o
  -6   3  12          3.76         18.19        11.28 o
  -5   3  12         12.66         12.11         5.27 o
  -4   3  12        353.75        306.31        17.45 o
  -3   3  12        452.64        460.57        17.45 o
  -2   3  12          1.63          0.36         3.81 o
  -1   3  12          9.88         13.95         5.06 o
   0   3  12         17.68         13.11         5.00 o
   1   3  12         34.94         30.35         7.34 o
   2   3  12          4.05          3.56         4.02 o
   3   3  12          2.48          2.47         4.35 o
   4   3  12         25.13         23.33         6.98 o
   5   3  12          3.83          6.83         8.09 o
  -7   4  12          3.08         -9.81        11.64 o
  -6   4  12          2.66         15.01         5.94 o
  -5   4  12          5.47          7.10         6.35 o
  -4   4  12        114.92        117.04        11.53 o
  -3   4  12        102.29        133.98        10.59 o
  -2   4  12          0.88         -2.79         5.24 o
  -1   4  12        158.69        138.54        12.99 o
   0   4  12        152.53        146.88        12.87 o
   1   4  12         85.37         88.35         8.42 o
   2   4  12          2.95          0.78         3.97 o
   3   4  12          0.00          3.20         5.16 o
   4   4  12         12.51         12.83         6.91 o
   5   4  12          5.85         22.02        17.56 o
  -7   5  12          2.06          0.47        12.84 o
  -6   5  12          6.11         16.80         7.45 o
  -5   5  12          0.56          5.01         6.13 o
  -4   5  12         67.75         61.26        16.68 o
  -3   5  12         57.88         40.55         7.51 o
  -2   5  12        202.40        191.66        15.26 o
  -1   5  12         23.55         22.44         6.38 o
   0   5  12        531.88        503.65        26.07 o
   1   5  12          2.83          7.69         4.92 o
   2   5  12         27.78         36.51         5.57 o
   3   5  12         13.25         15.34         6.75 o
   4   5  12         48.85         72.75        12.85 o
   5   5  12          1.22          2.99         7.10 o
  -6   6  12          0.15         -0.46         7.23 o
  -5   6  12         50.05         41.84         8.65 o
  -4   6  12          9.24          9.33         5.88 o
  -3   6  12          7.50          2.34         6.00 o
  -2   6  12          0.36          8.34         6.90 o
  -1   6  12        202.92        213.67        19.96 o
   0   6  12        105.88        101.23         9.88 o
   1   6  12        213.62        233.37        17.67 o
   2   6  12         13.55          9.58         4.56 o
   3   6  12          7.61          1.50         5.65 o
   4   6  12          7.56          9.17         8.41 o
  -6   7  12          0.55         -3.91        16.69 o
  -5   7  12         25.13         35.60         8.17 o
  -4   7  12          0.47          2.89         6.90 o
  -3   7  12        444.05        504.96        22.92 o
  -2   7  12        157.54        153.22        27.70 o
  -1   7  12        288.72        264.53        20.66 o
   0   7  12         10.84         17.49         9.14 o
   1   7  12        128.49        122.62        18.15 o
   2   7  12         39.97         34.97         7.75 o
   3   7  12          0.24         -0.51         6.35 o
   4   7  12          0.21          4.05         7.71 o
  -6   8  12         14.72         21.60        20.95 o
  -5   8  12          6.61         10.54         8.40 o
  -4   8  12          7.26         33.76        16.04 o
  -3   8  12        300.78        350.81        34.31 o
  -2   8  12         56.07         71.78        12.09 o
  -1   8  12         18.73         28.37         9.26 o
   0   8  12         19.88         16.04         6.94 o
   1   8  12         33.05         27.15         7.16 o
   2   8  12          0.01          2.73         9.84 o
   3   8  12         19.03         21.59         7.33 o
   4   8  12         55.05         47.15        10.00 o
  -6   9  12          5.84         -3.93        18.00 o
  -5   9  12          0.31         12.44         8.64 o
  -4   9  12          7.86         -8.42         8.45 o
  -3   9  12        109.34        129.07        20.96 o
  -2   9  12        392.70        473.17        33.14 o
  -1   9  12         11.88          5.98         7.23 o
   0   9  12         25.77         17.37         8.32 o
   1   9  12        113.83        101.92        12.02 o
   2   9  12          5.37         13.55         6.98 o
   3   9  12         18.29         20.80         8.23 o
   4   9  12          4.33          8.28         8.86 o
  -6  10  12          4.12         -8.18        20.30 o
  -5  10  12          0.11         24.88        13.42 o
  -4  10  12          6.04          2.70         9.79 o
  -3  10  12         10.72          1.03         8.39 o
  -2  10  12        149.92        172.85        17.74 o
  -1  10  12          6.66         15.41         8.27 o
   0  10  12         61.15         70.99        14.79 o
   1  10  12         78.89         71.76        10.61 o
   2  10  12         13.87         10.22         7.61 o
   3  10  12          1.11         -2.36         6.82 o
   4  10  12         17.82         17.23        10.67 o
  -5  11  12          9.58          4.26        11.13 o
  -4  11  12          6.34         30.44        15.71 o
  -3  11  12         10.16         14.63        11.78 o
  -2  11  12          5.94         20.50         9.06 o
  -1  11  12          7.02         13.12         6.66 o
   0  11  12          0.94          4.64         5.89 o
   1  11  12          7.06          2.23         6.71 o
   2  11  12          5.72          4.48         7.58 o
   3  11  12          0.17         -5.17         7.96 o
  -5  12  12          0.71         10.80        12.77 o
  -4  12  12          0.84         -0.65        12.11 o
  -3  12  12          1.88          1.41         9.55 o
  -2  12  12          8.58         31.85        10.52 o
  -1  12  12          0.83          0.03         5.83 o
   0  12  12         27.35         13.98         7.03 o
   1  12  12          0.34         -0.19         6.22 o
   2  12  12         16.39         21.83         8.91 o
   3  12  12          3.79          5.06         8.49 o
  -5  13  12          0.06          6.87        14.08 o
  -4  13  12          7.94         -4.26        15.39 o
  -3  13  12          8.51         10.25        12.67 o
  -2  13  12          0.84         -6.38         6.00 o
  -1  13  12          5.42         12.27         6.64 o
   0  13  12          7.94          2.88         5.73 o
   1  13  12         79.26         81.75        15.59 o
   2  13  12          4.34          4.03         9.91 o
   3  13  12          3.00         24.80        10.50 o
  -4  14  12          0.60         -5.89        16.04 o
  -3  14  12          0.56          3.15        11.55 o
  -2  14  12         10.56          2.88         6.81 o
  -1  14  12         47.73         81.93        12.25 o
   0  14  12          4.36          2.85         6.43 o
   1  14  12          1.90          5.54         9.10 o
   2  14  12         13.17         29.69        12.63 o
  -4  15  12          2.54         12.11        18.99 o
  -3  15  12          6.09         15.29        17.77 o
  -2  15  12          0.25         14.18         7.56 o
  -1  15  12          1.67         11.75         9.69 o
   0  15  12         11.79         12.98        10.23 o
   1  15  12          0.22         -3.97         8.98 o
   2  15  12          4.09          3.94        11.32 o
  -3  16  12          0.06         -9.89        12.91 o
  -2  16  12         38.76         52.64        17.68 o
  -1  16  12          0.00        -12.09         8.72 o
   0  16  12          0.00         21.39        11.66 o
   1  16  12          0.01          3.38         9.96 o
  -1  17  12          3.17         20.69        11.39 o
  -7   0  13         10.88         19.64        18.99 o
  -5   0  13          0.62        -10.83         7.22 o
  -3   0  13         64.45         63.66        11.74 o
  -1   0  13         20.98         21.13         7.03 o
   1   0  13         10.37          6.44         9.17 o
   3   0  13         83.69         75.96        11.20 o
  -7   1  13         26.72         23.41        22.91 o
  -6   1  13          0.02         25.87        13.91 o
  -5   1  13          4.45          3.06         5.85 o
  -4   1  13        295.94        288.31        18.49 o
  -3   1  13          1.76          1.19         4.60 o
  -2   1  13          0.02          2.27         4.48 o
  -1   1  13          7.13          3.82         4.30 o
   0   1  13        166.68        170.91        10.98 o
   1   1  13          9.54         10.00         5.02 o
   2   1  13          0.02         -1.42         4.26 o
   3   1  13         17.71         28.76         7.73 o
  -7   2  13          0.02          6.68        12.10 o
  -6   2  13          1.32          0.71         9.97 o
  -5   2  13          1.45         -4.29         7.65 o
  -4   2  13        124.24        105.17        11.43 o
  -3   2  13          9.52         11.01         5.21 o
  -2   2  13         88.44         81.36         8.08 o
  -1   2  13          4.92         -1.28         3.74 o
   0   2  13        241.70        239.77        13.05 o
   1   2  13          0.43          0.06         6.80 o
   2   2  13         14.88         14.71         5.05 o
   3   2  13         22.14         26.19         8.00 o
   4   2  13          6.64         12.63         6.40 o
  -7   3  13          4.53          7.28        13.19 o
  -6   3  13          4.21         23.35         8.38 o
  -5   3  13         32.53         38.16         7.57 o
  -4   3  13        141.79        128.29        15.31 o
  -3   3  13         33.87         24.41         5.80 o
  -2   3  13         45.81         42.92         6.47 o
  -1   3  13          2.87          4.45         4.98 o
   0   3  13         57.79         62.24         7.78 o
   1   3  13         31.34         22.32         6.21 o
   2   3  13          3.63          5.07         4.32 o
   3   3  13          0.25          3.44         5.23 o
   4   3  13          0.63          5.87         6.95 o
  -6   4  13         17.49         13.39         8.80 o
  -5   4  13          0.58         11.18        13.28 o
  -4   4  13          3.79          2.26         7.79 o
  -3   4  13         38.25         33.75         6.71 o
  -2   4  13         25.98         23.53         7.24 o
  -1   4  13         20.76         28.64         6.34 o
   0   4  13         31.12         25.51        10.30 o
   1   4  13        168.15        194.02        12.54 o
   2   4  13         10.89         17.59         4.73 o
   3   4  13         19.28         25.51         7.24 o
   4   4  13         36.61         35.62        11.88 o
  -6   5  13          5.02          2.42         7.46 o
  -5   5  13          0.68          3.14         6.90 o
  -4   5  13          1.06          9.61         7.61 o
  -3   5  13         53.58         58.44         7.99 o
  -2   5  13        123.08        106.78        10.78 o
  -1   5  13         88.97         94.92         9.99 o
   0   5  13          8.78         -5.04         5.76 o
   1   5  13         29.97         42.13         7.55 o
   2   5  13         42.45         37.59         6.57 o
   3   5  13          0.61          0.94         5.93 o
   4   5  13         56.89         51.58         9.70 o
  -6   6  13          3.91         -1.85         7.33 o
  -5   6  13         13.85         15.32         7.48 o
  -4   6  13          6.44         18.30         6.68 o
  -3   6  13        282.71        273.94        25.59 o
  -2   6  13         61.36         67.34        10.42 o
  -1   6  13        449.29        466.00        28.24 o
   0   6  13         34.49         36.18         9.46 o
   1   6  13         47.33         53.69         9.14 o
   2   6  13         16.34         16.24         6.95 o
   3   6  13          3.76         16.04         6.75 o
   4   6  13          0.91          6.62         7.23 o
  -6   7  13          9.33         24.22        19.64 o
  -5   7  13         20.65         32.67         8.20 o
  -4   7  13          0.00         -4.23         5.93 o
  -3   7  13         20.82         10.60         6.82 o
  -2   7  13        222.72        231.82        35.02 o
  -1   7  13        308.50        338.13        24.38 o
   0   7  13         38.06         28.15         7.47 o
   1   7  13          2.16          6.83         7.13 o
   2   7  13          3.19          7.65         6.36 o
   3   7  13          0.46          5.63         6.69 o
   4   7  13          0.50         -1.54         6.74 o
  -6   8  13          1.24        -12.11        15.71 o
  -5   8  13          4.26         17.26        19.64 o
  -4   8  13         15.00          5.89        14.08 o
  -3   8  13         35.17         15.02         9.39 o
  -2   8  13          8.78          5.20         7.94 o
  -1   8  13          2.65         -0.51         7.20 o
   0   8  13          0.31         -7.05         5.30 o
   1   8  13        221.91        233.55        35.96 o
   2   8  13         38.68         48.02         9.59 o
   3   8  13          0.06          2.10         6.73 o
   4   8  13          0.51         11.09         9.27 o
  -6   9  13          3.02         -8.84        18.33 o
  -5   9  13          0.01          5.95         7.71 o
  -4   9  13         11.24          2.95        12.77 o
  -3   9  13        185.40        193.10        19.24 o
  -2   9  13          0.02          0.73         7.73 o
  -1   9  13         20.75         15.62         8.53 o
   0   9  13          1.43          3.53         6.45 o
   1   9  13          5.34          6.62         6.65 o
   2   9  13          2.21          1.03         9.02 o
   3   9  13         26.38         21.61         8.58 o
  -5  10  13          1.98          0.82        11.78 o
  -4  10  13          7.22         19.97        13.75 o
  -3  10  13          0.83         -8.91        16.04 o
  -2  10  13          0.21         -0.99         7.31 o
  -1  10  13          0.71          3.82         6.43 o
   0  10  13         19.41         15.58         7.58 o
   1  10  13         14.48          6.49         7.20 o
   2  10  13         32.40         34.34         9.50 o
   3  10  13          1.25         -4.96         9.37 o
  -5  11  13          2.99          3.93        12.77 o
  -4  11  13          0.95         -0.65        13.42 o
  -3  11  13          1.45          6.65        10.38 o
  -2  11  13         48.21         81.37        14.85 o
  -1  11  13          0.11          4.77         6.40 o
   0  11  13         15.03          8.61         8.50 o
   1  11  13          8.40         -9.04         6.02 o
   2  11  13          1.60         10.27         9.62 o
   3  11  13          2.65          1.59        18.10 o
  -5  12  13          0.37         -2.62        14.08 o
  -4  12  13          8.18          4.26        14.40 o
  -3  12  13         11.58         39.16        15.55 o
  -2  12  13         89.41        112.97        28.02 o
  -1  12  13          3.12          8.23         6.44 o
   0  12  13          0.00          1.58         6.26 o
   1  12  13         18.17         18.65         8.32 o
   2  12  13          0.53          0.00         9.38 o
  -4  13  13          0.07         16.69        17.35 o
  -3  13  13         13.64         22.15        14.07 o
  -2  13  13          6.94         -2.84         7.61 o
  -1  13  13          5.69          2.22         7.20 o
   0  13  13          3.56         17.92         7.62 o
   1  13  13          0.05         -2.07         9.47 o
   2  13  13          2.91         17.13        11.29 o
  -4  14  13          5.64          2.95        16.69 o
  -3  14  13          0.11         17.49        19.64 o
  -2  14  13         14.34         25.36        10.71 o
  -1  14  13         13.18         13.10        10.84 o
   0  14  13          0.84         11.57         9.84 o
   1  14  13          1.01         -6.38        10.30 o
  -3  15  13          7.20         11.51        14.00 o
  -2  15  13          9.50         -0.84        11.39 o
  -1  15  13          0.84         -6.41         9.07 o
   0  15  13          0.06         19.80        11.33 o
   1  15  13          0.02         -1.40         9.28 o
  -1  16  13         10.77         -3.27        10.05 o
  -6   0  14          3.86          3.27        15.06 o
  -4   0  14          0.60          5.92        10.31 o
  -2   0  14         90.89         88.27        12.95 o
   0   0  14          0.72         -0.33         7.37 o
   2   0  14         56.21         68.60        12.16 o
   4   0  14          5.65         24.07        19.48 o
  -6   1  14          0.18         -2.83         5.73 o
  -5   1  14          5.00          7.00         8.21 o
  -4   1  14          8.37          7.76         6.37 o
  -3   1  14         65.09         79.57         8.93 o
  -2   1  14          2.53          2.04         4.38 o
  -1   1  14         25.51         19.79         5.49 o
   0   1  14          9.33         18.78         6.24 o
   1   1  14         10.59         37.52        11.31 o
   2   1  14          8.69          5.58         4.81 o
   3   1  14          3.03         12.90         6.41 o
   4   1  14         10.59         16.39         8.10 o
  -6   2  14          9.81          7.28         7.23 o
  -5   2  14          2.71          4.48         5.91 o
  -4   2  14         26.23         25.32         8.89 o
  -3   2  14         35.58         30.15         6.62 o
  -2   2  14          0.98          4.16         4.38 o
  -1   2  14         93.07        100.20        11.62 o
   0   2  14        110.54        102.48        11.10 o
   1   2  14         56.39         51.62        10.40 o
   2   2  14         69.17         85.40        14.05 o
   3   2  14         12.36         29.34         6.57 o
   4   2  14         13.15         26.50        11.49 o
  -6   3  14          8.91         21.80         8.49 o
  -5   3  14          0.28          9.48         6.04 o
  -4   3  14          9.09          9.42         7.93 o
  -3   3  14          0.53         -0.05         5.01 o
  -2   3  14          4.21          4.85         4.56 o
  -1   3  14         43.68         38.18         6.21 o
   0   3  14        302.73        288.34        21.97 o
   1   3  14          8.92          1.80         5.47 o
   2   3  14         50.72         47.58         7.59 o
   3   3  14          0.91         -0.80         6.08 o
   4   3  14         17.22         25.91         8.88 o
  -6   4  14          0.17          2.96         7.38 o
  -5   4  14          7.48          1.93         6.98 o
  -4   4  14          7.30          7.73         9.21 o
  -3   4  14         35.32         36.42         7.60 o
  -2   4  14         13.84         20.32         5.95 o
  -1   4  14         56.51         53.47        13.99 o
   0   4  14         14.33          7.28         7.44 o
   1   4  14          1.90          9.95         6.45 o
   2   4  14        101.55         87.94         8.70 o
   3   4  14          0.00          2.97         7.20 o
   4   4  14         15.16         12.32         9.12 o
  -6   5  14          8.00         13.03        15.14 o
  -5   5  14          5.89          4.96         8.27 o
  -4   5  14          1.63          8.11         7.55 o
  -3   5  14         67.80         59.38        10.26 o
  -2   5  14         73.60         75.77        15.22 o
  -1   5  14        163.75        167.65        12.87 o
   0   5  14         65.91         70.15        11.82 o
   1   5  14         81.87         69.46        10.19 o
   2   5  14        105.38        112.09        12.23 o
   3   5  14         11.16         24.53         8.80 o
   4   5  14          0.09         10.35         7.59 o
  -6   6  14          0.37         -1.43         7.79 o
  -5   6  14          0.25         13.60         7.58 o
  -4   6  14          4.51         11.04         9.12 o
  -3   6  14        217.05        248.60        19.37 o
  -2   6  14         31.64         44.35         9.83 o
  -1   6  14        139.99        162.17        17.49 o
   0   6  14          0.66          8.84         7.61 o
   1   6  14          6.28          3.41         6.34 o
   2   6  14        102.34         92.60        11.87 o
   3   6  14         31.97         45.14         9.22 o
   4   6  14          7.74         11.09         9.59 o
  -6   7  14          0.10         18.59        11.55 o
  -5   7  14          0.05          7.11         7.13 o
  -4   7  14         13.84         10.11         7.54 o
  -3   7  14          7.82         13.70         7.08 o
  -2   7  14        181.75        175.12        21.14 o
  -1   7  14         10.67         20.67        10.25 o
   0   7  14         50.51         58.62         9.80 o
   1   7  14         66.95         74.95        12.00 o
   2   7  14          6.50          5.39         7.00 o
   3   7  14          8.39         11.79         7.44 o
  -5   8  14         16.78         15.96        10.39 o
  -4   8  14          1.52          1.31        13.42 o
  -3   8  14          8.82         17.91         9.70 o
  -2   8  14         23.54         33.10        10.02 o
  -1   8  14          5.27          4.74         8.11 o
   0   8  14         17.00         26.79         8.08 o
   1   8  14        103.69         98.47        12.49 o
   2   8  14         17.13         20.87         8.07 o
   3   8  14          0.08          1.00         7.94 o
  -5   9  14          0.14         13.66         9.20 o
  -4   9  14          0.39          4.26        12.77 o
  -3   9  14         19.81         10.07        11.51 o
  -2   9  14          2.90          7.67         8.67 o
  -1   9  14         72.40         71.28        13.43 o
   0   9  14         12.63         28.58         8.09 o
   1   9  14          0.33         -3.70         6.44 o
   2   9  14         16.05         27.69         8.74 o
   3   9  14          6.11          8.15         9.75 o
  -5  10  14          0.14         13.99        10.07 o
  -4  10  14          1.51          7.20        15.06 o
  -3  10  14         15.18          9.44        12.02 o
  -2  10  14         15.93         19.56        10.52 o
  -1  10  14          4.00         14.08         6.36 o
   0  10  14         16.39         23.47         8.21 o
   1  10  14          0.01         -0.38         7.27 o
   2  10  14          9.44          5.71         9.44 o
   3  10  14          1.03         -0.87         9.79 o
  -4  11  14          7.61          2.29        14.40 o
  -3  11  14          6.82         27.47        12.94 o
  -2  11  14         39.29         59.68        13.96 o
  -1  11  14          0.39          1.02         6.54 o
   0  11  14          1.47         -0.14         6.75 o
   1  11  14          4.39         13.42        10.11 o
   2  11  14          3.36          9.95        18.33 o
  -4  12  14          6.12         13.42        17.35 o
  -3  12  14         11.41         29.84        23.90 o
  -2  12  14         91.45        128.06        26.94 o
  -1  12  14          0.00         -0.96         6.89 o
   0  12  14          0.00          1.46         9.27 o
   1  12  14          0.68          2.23         9.04 o
   2  12  14         10.47         12.63        10.62 o
  -3  13  14         21.22          8.13        16.86 o
  -2  13  14          7.92         12.58        10.92 o
  -1  13  14          3.95          8.90        10.18 o
   0  13  14         21.47         21.40        14.63 o
   1  13  14          0.01         29.94        11.73 o
  -3  14  14          1.61         13.39        14.30 o
  -2  14  14          5.96         16.74        11.35 o
  -1  14  14          0.70         -0.58         9.96 o
   0  14  14          0.06          2.56         9.37 o
  -1  15  14         13.31         21.73        12.56 o
  -5   0  15          1.73         -1.19         8.76 o
  -3   0  15          1.88         -4.12         7.46 o
  -1   0  15         59.78         46.75        10.30 o
   1   0  15         18.16         27.82        17.02 o
   3   0  15          0.49          4.58        18.00 o
  -6   1  15         11.80         24.08         7.51 o
  -5   1  15          0.00         -0.96         6.19 o
  -4   1  15         40.17         41.31         8.21 o
  -3   1  15        219.78        190.01        13.53 o
  -2   1  15          0.78         -2.67         4.21 o
  -1   1  15          1.81         -2.37         4.87 o
   0   1  15        111.35        110.50        12.00 o
   1   1  15        125.05        112.39        26.35 o
   2   1  15          1.46          3.87         6.51 o
   3   1  15          0.22         -1.32        11.20 o
  -6   2  15          0.70         12.87         7.29 o
  -5   2  15          0.31         -1.27         5.80 o
  -4   2  15          6.56          0.50         6.52 o
  -3   2  15         64.86         62.65         8.31 o
  -2   2  15         15.28         13.94         5.42 o
  -1   2  15         40.80         43.33         8.16 o
   0   2  15        185.82        187.30        16.76 o
   1   2  15          3.67        -13.50        10.77 o
   2   2  15          1.62          7.27         5.65 o
   3   2  15          6.81         19.33        12.71 o
  -6   3  15          0.75         12.87         8.22 o
  -5   3  15          1.70          4.20         7.09 o
  -4   3  15          8.79          5.83         7.03 o
  -3   3  15         61.02         59.31         8.55 o
  -2   3  15         15.74          9.23         5.28 o
  -1   3  15          4.57         20.55         5.63 o
   0   3  15        118.30        130.33        12.03 o
   1   3  15         36.22         34.72         8.32 o
   2   3  15          0.41          6.30         6.50 o
   3   3  15          5.22         17.25         9.26 o
  -6   4  15          0.00          6.94         8.28 o
  -5   4  15          0.17          0.46         8.22 o
  -4   4  15          0.39          4.19         7.52 o
  -3   4  15        153.50        146.47        12.38 o
  -2   4  15         19.00         23.21         8.87 o
  -1   4  15          0.16          3.50         4.75 o
   0   4  15          1.26          6.52         7.33 o
   1   4  15         32.25         30.52         7.93 o
   2   4  15          0.31         -7.84         5.80 o
   3   4  15         20.72         24.11         8.84 o
  -6   5  15         26.28         20.36        10.05 o
  -5   5  15          2.62         -0.33         7.54 o
  -4   5  15          4.68          0.07         6.73 o
  -3   5  15          3.42          1.01         5.74 o
  -2   5  15        125.87        146.23        13.54 o
  -1   5  15          0.42          9.46         5.74 o
   0   5  15         86.06         97.82        14.24 o
   1   5  15         33.94         27.80         9.36 o
   2   5  15          0.02          8.86         6.78 o
   3   5  15          7.40         21.22         8.55 o
  -5   6  15         11.83         35.96         9.29 o
  -4   6  15          1.62         -4.48         6.75 o
  -3   6  15          0.47          6.25         5.80 o
  -2   6  15          3.15          8.32         7.28 o
  -1   6  15          8.10          7.40        10.23 o
   0   6  15          0.53         -3.59         6.79 o
   1   6  15         56.02         80.29        11.53 o
   2   6  15         13.95         22.10         8.26 o
   3   6  15         16.71         18.81         9.08 o
  -5   7  15         10.74          9.59         8.91 o
  -4   7  15         19.78         17.68        10.26 o
  -3   7  15          8.83          7.07         7.89 o
  -2   7  15         15.77         13.28         8.86 o
  -1   7  15         56.71         60.03        12.20 o
   0   7  15         10.24         15.19         7.59 o
   1   7  15         10.37          6.06         7.47 o
   2   7  15         12.69         15.25         7.57 o
   3   7  15          1.03         -0.63         8.02 o
  -5   8  15          0.37          8.22        10.45 o
  -4   8  15          3.74         10.35        10.07 o
  -3   8  15         13.27         -6.24        10.28 o
  -2   8  15         15.32          6.24         9.56 o
  -1   8  15          0.72         14.66        10.71 o
   0   8  15          3.35          2.94         8.46 o
   1   8  15         14.08         19.64         8.11 o
   2   8  15          8.33         16.44        15.65 o
  -5   9  15          0.35          5.36        10.38 o
  -4   9  15          0.94         22.91        15.06 o
  -3   9  15          0.49        -14.94        11.62 o
  -2   9  15        237.78        250.92        23.24 o
  -1   9  15         17.59         11.33         9.76 o
   0   9  15          2.72          5.81         7.06 o
   1   9  15          0.02          2.47         6.93 o
   2   9  15          0.51         17.78         9.15 o
  -4  10  15          0.20          6.55        16.37 o
  -3  10  15         24.77         44.17        14.62 o
  -2  10  15         53.89         72.77        14.61 o
  -1  10  15         11.64         16.05         7.49 o
   0  10  15          8.43          2.61         7.66 o
   1  10  15          0.03         11.27         9.37 o
   2  10  15          0.03         14.23         9.78 o
  -4  11  15          0.76         -6.87        13.42 o
  -3  11  15          0.98         -7.74        11.10 o
  -2  11  15         13.21         23.46        14.33 o
  -1  11  15         42.74         53.54        13.38 o
   0  11  15          5.14         16.50        10.19 o
   1  11  15          0.03          1.39         9.94 o
  -3  12  15          2.13         -3.47        13.26 o
  -2  12  15         20.66         29.52        12.02 o
  -1  12  15         13.13         16.79        11.33 o
   0  12  15          2.97         14.14        10.55 o
   1  12  15          0.04         -3.08         9.27 o
  -2  13  15          9.09         13.14        11.78 o
  -1  13  15         43.09         79.25        15.34 o
   0  13  15          4.14         -0.16         8.94 o
  -4   0  16          7.78          5.39         9.25 o
  -2   0  16          8.58         14.94        10.64 o
   0   0  16         17.37         35.03        17.68 o
   2   0  16          8.55         17.86        14.94 o
  -5   1  16          2.36          0.16         7.19 o
  -4   1  16          0.82          2.43         6.11 o
  -3   1  16         46.76         46.36         7.89 o
  -2   1  16          4.44          3.43         7.09 o
  -1   1  16         46.63         55.53         8.19 o
   0   1  16          0.02         16.04        10.06 o
   1   1  16         11.44          3.04        16.46 o
   2   1  16          1.32          0.78         5.96 o
   3   1  16         58.31         66.74        20.90 o
  -5   2  16          0.14          5.71         7.16 o
  -4   2  16          0.83          8.29         7.75 o
  -3   2  16          0.25         -1.18         5.25 o
  -2   2  16          0.46          9.22         5.30 o
  -1   2  16         17.27          9.95         7.75 o
   0   2  16         72.62         72.38        12.06 o
   1   2  16         88.21         70.41        10.49 o
   2   2  16         59.67         66.73         9.65 o
   3   2  16          5.62         19.80         9.54 o
  -5   3  16          0.04          4.89         6.57 o
  -4   3  16          5.79         13.03         8.44 o
  -3   3  16          1.09          1.42         5.64 o
  -2   3  16         18.25          8.68         5.73 o
  -1   3  16         14.78          9.69         5.36 o
   0   3  16          9.41         11.52         8.63 o
   1   3  16         96.06        107.58        12.94 o
   2   3  16         14.63         10.72         7.36 o
   3   3  16         20.28         29.94        18.57 o
  -5   4  16          1.79          7.01         8.06 o
  -4   4  16         29.86         22.03         9.29 o
  -3   4  16          5.15         10.35         6.04 o
  -2   4  16         39.20         52.22         8.59 o
  -1   4  16         81.20         59.11        17.91 o
   0   4  16         43.15         34.48         7.99 o
   1   4  16          4.54          9.94         7.19 o
   2   4  16         26.37         21.18         9.54 o
   3   4  16          0.22          8.83         9.07 o
  -5   5  16          4.67         14.18         8.67 o
  -4   5  16          6.64         14.33         8.16 o
  -3   5  16          6.50          8.40         6.23 o
  -2   5  16          5.03          9.51         5.89 o
  -1   5  16         13.27         15.27         9.32 o
   0   5  16         66.90         96.25        16.82 o
   1   5  16          3.12          1.44         7.27 o
   2   5  16          9.83         -2.20        14.43 o
  -5   6  16          0.23         12.96         8.43 o
  -4   6  16          5.54         11.23         8.36 o
  -3   6  16          0.68         15.72         7.69 o
  -2   6  16         43.39         37.31         8.75 o
  -1   6  16         16.38          5.56         8.43 o
   0   6  16          8.97          5.62         6.66 o
   1   6  16         14.83          6.83         7.78 o
   2   6  16          9.82         -4.19        11.70 o
  -5   7  16          4.52         10.46         9.26 o
  -4   7  16          1.12         -5.74        13.75 o
  -3   7  16          8.64         10.33         9.30 o
  -2   7  16          6.91         -3.31         8.32 o
  -1   7  16          1.30         -0.69         8.61 o
   0   7  16          4.84          7.73         9.20 o
   1   7  16          0.01         -8.15         6.90 o
   2   7  16          0.68         11.56         9.78 o
  -4   8  16          0.73         -0.25        10.75 o
  -3   8  16          0.69          7.66        20.46 o
  -2   8  16          0.00         -1.85         8.15 o
  -1   8  16          1.40         23.04        16.56 o
   0   8  16          0.69         -2.38         6.98 o
   1   8  16          0.08         -3.42         8.44 o
   2   8  16          3.06          6.44         9.30 o
  -4   9  16          4.12         12.62        10.48 o
  -3   9  16          0.16         -2.78        20.46 o
  -2   9  16          1.32         -1.95         9.46 o
  -1   9  16          0.05         -0.53         8.61 o
   0   9  16          0.98         11.25         9.51 o
   1   9  16          4.59          5.94        10.27 o
  -4  10  16          0.74         14.40        18.33 o
  -3  10  16          0.00          9.02        12.44 o
  -2  10  16         94.22         95.95        15.81 o
  -1  10  16          1.68          6.07        14.31 o
   0  10  16          2.94          7.23         9.53 o
   1  10  16          0.18         19.57        10.96 o
  -3  11  16          1.02         -9.72        12.19 o
  -2  11  16          3.48         -3.12         9.31 o
  -1  11  16         32.39         42.15        13.03 o
   0  11  16          0.40          6.59         9.97 o
  -2  12  16          3.71          9.64        10.57 o
  -1  12  16         24.14         46.97        17.40 o
  -5   0  17         16.96         22.45        12.83 o
  -3   0  17         15.88         11.53         8.12 o
  -1   0  17         15.10         -5.56        12.11 o
   1   0  17         32.02         55.44        14.23 o
  -5   1  17          8.30         11.86         8.31 o
  -4   1  17          0.61         -1.33         6.65 o
  -3   1  17         17.16         19.14         6.48 o
  -2   1  17          0.28         -3.46         4.99 o
  -1   1  17          0.52         -3.22         5.44 o
   0   1  17         26.08         22.09        12.34 o
   1   1  17        140.44        140.48        22.62 o
   2   1  17         38.36         46.66        11.08 o
  -5   2  17          5.14          0.36        10.06 o
  -4   2  17         10.95          5.25         9.12 o
  -3   2  17          3.75          9.39         5.99 o
  -2   2  17         17.60         21.96         6.79 o
  -1   2  17         17.80         14.48         8.08 o
   0   2  17         24.21         39.50        10.78 o
   1   2  17          2.67          4.16         7.13 o
   2   2  17          0.57         13.85         7.45 o
  -5   3  17          0.62          3.31         7.44 o
  -4   3  17          3.36        -10.42         6.95 o
  -3   3  17         15.51          4.92         6.31 o
  -2   3  17         26.49         60.44        13.18 o
  -1   3  17          0.24         -1.36         6.37 o
   0   3  17         16.47          9.82        10.18 o
   1   3  17          0.74         11.80         7.53 o
   2   3  17          0.62          8.54         7.38 o
  -5   4  17         11.03         11.28         8.06 o
  -4   4  17          0.65         -3.49         8.17 o
  -3   4  17         13.26         16.30         6.84 o
  -2   4  17          0.24         -5.72         5.58 o
  -1   4  17          0.03         10.18         6.89 o
   0   4  17         57.85         27.53        10.34 o
   1   4  17         18.33         14.11         7.70 o
   2   4  17          2.24          4.90         7.18 o
  -4   5  17          1.49         12.44         8.96 o
  -3   5  17          0.15          1.08         6.50 o
  -2   5  17         14.55         19.09         6.93 o
  -1   5  17          4.69         13.25        14.27 o
   0   5  17          5.49          4.98         8.72 o
   1   5  17          3.04         -1.77         6.53 o
   2   5  17         22.33         10.84         9.15 o
  -4   6  17          0.01          4.34         8.26 o
  -3   6  17          2.78         21.36         7.81 o
  -2   6  17         54.92         60.65        10.33 o
  -1   6  17         19.68         18.62         9.96 o
   0   6  17          0.06          4.56         7.60 o
   1   6  17          1.17          5.17         8.85 o
  -4   7  17          2.63         11.92         8.89 o
  -3   7  17          0.28         -3.67         8.27 o
  -2   7  17         24.49          8.92        10.07 o
  -1   7  17          0.16          3.84         8.88 o
   0   7  17          1.30         -2.76         8.82 o
   1   7  17          0.34          7.32         9.74 o
  -3   8  17         11.02          8.74        23.63 o
  -2   8  17         54.58         54.30        21.98 o
  -1   8  17         19.55         22.52        12.26 o
   0   8  17          2.29         13.22        12.68 o
   1   8  17          9.63         18.25        10.46 o
  -3   9  17          2.63         14.52        21.44 o
  -2   9  17          4.12         -5.19        19.31 o
  -1   9  17         16.99         12.32        13.30 o
   0   9  17         12.96         21.73        10.35 o
  -2  10  17         25.20         50.19        13.27 o
  -1  10  17         11.65         30.22        12.46 o
  -4   0  18          0.44         12.44        16.04 o
  -2   0  18          6.38         13.07         8.11 o
   0   0  18         81.62         77.91        24.88 o
  -4   1  18          1.03         11.51         7.55 o
  -3   1  18         20.39         36.69        11.05 o
  -2   1  18          9.63          2.96         5.76 o
  -1   1  18         17.68         18.11        17.08 o
   0   1  18          0.00         -6.85         8.16 o
   1   1  18         95.41        111.46        12.70 o
  -4   2  18          0.21          3.25         7.51 o
  -3   2  18          9.33         12.33         7.60 o
  -2   2  18         25.00         35.21         9.25 o
  -1   2  18          6.65         13.85         9.45 o
   0   2  18         34.45         52.14        13.56 o
   1   2  18          6.48         14.75         7.80 o
  -4   3  18          1.22          2.88         9.97 o
  -3   3  18          0.02         11.69         7.52 o
  -2   3  18         11.42         28.53         8.67 o
  -1   3  18          9.43          6.28         8.28 o
   0   3  18          1.97         -1.36         8.69 o
   1   3  18          3.51          1.85         7.78 o
  -4   4  18          0.08          7.91         8.72 o
  -3   4  18          0.05          7.17         7.15 o
  -2   4  18         36.87         33.72         9.24 o
  -1   4  18          0.25          8.20        11.26 o
   0   4  18          7.23          8.81         8.96 o
   1   4  18          2.04          1.52         9.42 o
  -3   5  18          3.04         14.92         8.06 o
  -2   5  18          3.40         11.27         8.48 o
  -1   5  18          3.73          7.96        12.06 o
   0   5  18          2.63         27.02        10.47 o
  -3   6  18          3.26          6.04         7.88 o
  -2   6  18         15.80         18.25         8.38 o
  -1   6  18          0.23          1.59         6.79 o
   0   6  18          0.05         -1.88         9.18 o
  -3   7  18          0.53          7.68         9.32 o
  -2   7  18          1.32          6.59         7.73 o
  -1   7  18          0.62         13.79         9.56 o
   0   7  18          0.03          4.98        17.27 o
  -2   8  18          0.52          2.40        10.18 o
  -1   8  18          0.62         17.13        11.83 o
  -3   0  19          0.06         41.81        29.62 o
  -1   0  19          3.64         49.10        21.93 o
  -3   1  19          0.48         -3.09         6.66 o
  -2   1  19          0.03          3.83         9.86 o
  -1   1  19          0.04          9.15        10.39 o
   0   1  19          2.49         18.26        10.01 o
  -3   2  19          0.55         -1.46         7.40 o
  -2   2  19          0.11          1.92         9.81 o
  -1   2  19          7.03         15.50        11.69 o
   0   2  19          0.07         12.06         9.33 o
  -2   3  19          4.45          3.56         7.62 o
  -1   3  19          2.34          6.45         9.32 o
  -2   4  19          6.50         22.09         9.83 o
  -1   4  19          0.13         -1.16         9.10 o
                                                
